# Supplementary material for: Crystal structure of 3-(4-chloro­phen­oxy)-4-(2-nitro­phen­yl)azetidin-2-one with an unknown solvate
Source: Acta Crystallogr E Crystallogr Commun. 2015 Jan 1;71(Pt 1):o8–9. doi: 10.1107/S2056989014025845 (PMC4331907; doi:10.1107/S2056989014025845)
Supplement: Supplementary file 1 [file e-71-000o8-sup1.cif]

##############################################################################
#                                                                            #
# This CIF contains the data in a paper accepted for publication in          #
# Acta Crystallographica Section E. It conforms to the requirements of       #
# Notes for Authors for Acta Crystallographica Section E, and has been       #
# peer reviewed under the auspices of the IUCr Commission on Journals.       #
#                                                                            #
# Full details of the Crystallographic Information File format               #
# are given in the paper "The Crystallographic Information File (CIF):       #
# a New Standard Archive File for Crystallography" by S. R. Hall, F. H.      #
# Allen and I. D. Brown [Acta Cryst. (1991), A47, 655-685].                  #
#                                                                            #
# The current version of the core CIF dictionary is obtainable from          #
# ftp://ftp.iucr.org/pub/cif_core.dic.                                       #
#                                                                            #
# Software is freely available for graphical display of the structure(s)     #
# in this CIF. For information consult the CIF software page                 #
# http://www.iucr.org/resources/cif/software.                                #
#                                                                            #
# This file may be used for bona fide research purposes within the           #
# scientific community so long as proper attribution is given to the journal # 
# article from which it was obtained.                                        #
#                                                                            #
##############################################################################
data_global
_audit_creation_method     'PLATON <TABLE ACC> option'
_journal_date_recd_electronic     2014-11-19
_journal_date_accepted     2014-11-26
_journal_name_full     'Acta Crystallographica, Section E'
_journal_year     2015
_journal_volume     71
_journal_issue      1
_journal_page_first     o8
_journal_page_last     o9
_journal_paper_category     HO
_journal_paper_doi     10.1107/S2056989014025845
_journal_coeditor_code     HB7322
_publ_contact_author_name
; Dr Mehmet Akkurt
;
_publ_contact_author_address
; Department of Physics
  Faculty of Sciences
  Erciyes University
  38039 Kayseri
  Turkey
;
_publ_contact_author_email     akkurt@erciyes.edu.tr
_publ_contact_author_fax     '+90-352-4374933'
_publ_contact_author_phone     '+90-352-2076666 ext. 33106'
_publ_section_title
;
Crystal structure of 3-(4-chlorophenoxy)-4-(2-nitrophenyl)azetidin-2-one with an
unknown solvate
;
loop_
    _publ_author_name
    _publ_author_footnote
    _publ_author_address
    'Sevim T\"urktekin \,Celikesir' .
;
  Department of Physics,
  Faculty of Sciences,
  Erciyes University,
  38039 Kayseri,
  Turkey
;
    'Mehmet Akkurt' .
;
  Department of Physics,
  Faculty of Sciences,
  Erciyes University,
  38039 Kayseri,
  Turkey
;
    'Aliasghar Jarrahpour' .
;
   Department of Chemistry,
   College of Sciences,
   Shiraz University,
   71454 Shiraz,
   Iran
;
    'Habib Allah Shafie' .
;
   Department of Chemistry,
   College of Sciences,
   Shiraz University,
   71454 Shiraz,
   Iran
;
    '\"Omer \,Celik' .
;
Department of Physics,
Faculty of Education,
Dicle University,
21280, Diyarbakir,
Turkey,
and
Science and Technology Application and Research Center,
Dicle University,
21280, Diyarbakir,
Turkey
;
data_I
_database_code_depnum_ccdc_archive     'CCDC 1036035'
_chemical_name_systematic
;
3-(4-chlorophenoxy)-4-(2-nitrophenyl)azetidin-2-one
;
_chemical_name_common     ?
_chemical_formula_moiety     'C15 H11 Cl N2 O4'
_chemical_formula_sum     'C15 H11 Cl N2 O4'
_chemical_formula_structural     ?
_chemical_formula_iupac     'C15 H11 Cl N2 O4'
_chemical_formula_weight     318.71
_chemical_melting_point     ?
_symmetry_cell_setting     monoclinic
_symmetry_space_group_name_H-M     'P 21/n'
_symmetry_space_group_name_Hall     '-P 2yn'
loop_
    _symmetry_equiv_pos_site_id
    _symmetry_equiv_pos_as_xyz
    1 x,y,z
    2 1/2-x,1/2+y,1/2-z
    3 -x,-y,-z
    4 1/2+x,1/2-y,1/2+z
_cell_length_a     16.9505(4)
_cell_length_b     4.65170(10)
_cell_length_c     21.7167(6)
_cell_angle_alpha     90
_cell_angle_beta     99.7570(10)
_cell_angle_gamma     90
_cell_volume     1687.56(7)
_cell_formula_units_Z     4
_cell_measurement_reflns_used     6230
_cell_measurement_theta_min     2.44
_cell_measurement_theta_max     28.69
_cell_measurement_temperature     296(2)
_exptl_crystal_description     'prism'
_exptl_crystal_colour     'colourless'
_exptl_crystal_size_max     0.30
_exptl_crystal_size_mid     0.20
_exptl_crystal_size_min     0.15
_exptl_crystal_size_rad     ?
_exptl_crystal_density_diffrn     1.254
_exptl_crystal_density_meas     ?
_exptl_crystal_density_method     'Not Measured'
_exptl_crystal_F_000     656
_exptl_absorpt_coefficient_mu     0.243
_exptl_absorpt_correction_type     none
_exptl_absorpt_process_details     ?
_exptl_absorpt_correction_T_min     ?
_exptl_absorpt_correction_T_max     ?
_exptl_special_details
;
;
_diffrn_ambient_temperature     296(2)
_diffrn_radiation_type     'MoK\a'
_diffrn_radiation_wavelength     0.71073
_diffrn_radiation_source     'sealed tube'
_diffrn_radiation_monochromator     'graphite'
_diffrn_measurement_device_type     'Bruker APEXII CCD'
_diffrn_measurement_method     '\f and \w scans'
_diffrn_detector_area_resol_mean     ?
_diffrn_reflns_number     16293
_diffrn_reflns_av_R_equivalents     0.0223
_diffrn_reflns_theta_min     1.67
_diffrn_reflns_theta_max     28.83
_diffrn_reflns_theta_full     25.24
_diffrn_measured_fraction_theta_max     0.988
_diffrn_measured_fraction_theta_full     0.996
_diffrn_reflns_limit_h_min     -21
_diffrn_reflns_limit_h_max     22
_diffrn_reflns_limit_k_min     -6
_diffrn_reflns_limit_k_max     6
_diffrn_reflns_limit_l_min     -28
_diffrn_reflns_limit_l_max     29
_diffrn_reflns_reduction_process
;
;
_diffrn_standards_number     0
_diffrn_standards_interval_count     ?
_diffrn_standards_decay_%     ?
_refine_special_details
;
Refinement on <i>F</i>^2^ for ALL reflections except those flagged by the user
for potential systematic errors. Weighted <i>R</i>-factors <i>wR</i> and all
goodnesses of fit <i>S</i> are based on <i>F</i>^2^, conventional
<i>R</i>-factors <i>R</i> are based on <i>F</i>, with <i>F</i> set to zero for
negative <i>F</i>^2^. The observed criterion of <i>F</i>^2^ > \s(<i>F</i>^2^)
is used only for calculating -<i>R</i>-factor-obs <i>etc</i>. and is not
relevant to the choice of reflections for refinement. <i>R</i>-factors based
on <i>F</i>^2^ are statistically about twice as large as those based on
<i>F</i>, and <i>R</i>-factors based on ALL data will be even larger.
;
_reflns_number_total     4358
_reflns_number_gt     3158
_reflns_threshold_expression     I>2\s(I)
_refine_ls_structure_factor_coef     Fsqd
_refine_ls_matrix_type     full
_refine_ls_R_factor_all     0.0687
_refine_ls_R_factor_gt     0.0493
_refine_ls_wR_factor_gt     0.1252
_refine_ls_wR_factor_ref     0.1353
_refine_ls_goodness_of_fit_ref     1.042
_refine_ls_restrained_S_all     1.042
_refine_ls_number_reflns     4358
_refine_ls_number_parameters     199
_refine_ls_number_restraints     0
_refine_ls_number_constraints     ?
_refine_ls_hydrogen_treatment     constr
_refine_ls_weighting_scheme     calc
_refine_ls_weighting_details
              'w=1/[\s^2^(Fo^2^)+(0.0607P)^2^+0.3362P] where P=(Fo^2^+2Fc^2^)/3'
_atom_sites_solution_hydrogens     geom
_atom_sites_solution_primary     ?
_atom_sites_solution_secondary     ?
_refine_ls_shift/su_max     0.001
_refine_ls_shift/su_mean     0.000
_refine_diff_density_max     0.349
_refine_diff_density_min     -0.226
_refine_ls_extinction_method     'none'
_refine_ls_abs_structure_details     ?
_refine_ls_abs_structure_Flack     .
loop_
    _atom_type_symbol
    _atom_type_description
    _atom_type_scat_dispersion_real
    _atom_type_scat_dispersion_imag
    _atom_type_scat_source
    C C 0.0033 0.0016 ' International Tables Vol C Tables 4.2.6.8 and 6.1.1.4'
    H H 0.0000 0.0000 ' International Tables Vol C Tables 4.2.6.8 and 6.1.1.4'
    Cl Cl 0.1484 0.1585 ' International Tables Vol C Tables 4.2.6.8 and 6.1.1.4'
    N N 0.0061 0.0033 ' International Tables Vol C Tables 4.2.6.8 and 6.1.1.4'
    O O 0.0106 0.0060 ' International Tables Vol C Tables 4.2.6.8 and 6.1.1.4'
_computing_data_collection
;
APEX2 (Bruker, 2007)
;
_computing_cell_refinement
;
SAINT (Bruker, 2007)
;
_computing_data_reduction
;
SAINT (Bruker, 2007)
;
_computing_structure_solution
;
SHELXS2014 (Sheldrick, 2008)
;
_computing_structure_refinement
;
SHELXL2014 (Sheldrick, 2008)
;
_computing_molecular_graphics
;
ORTEP-3 for Windows (Farrugia, 2012)
;
_computing_publication_material
;
PLATON (Spek, 2009)
;
loop_
    _atom_site_type_symbol
    _atom_site_label
    _atom_site_fract_x
    _atom_site_fract_y
    _atom_site_fract_z
    _atom_site_U_iso_or_equiv
    _atom_site_thermal_displace_type
    _atom_site_calc_flag
    _atom_site_refinement_flags
    _atom_site_occupancy
    _atom_site_disorder_assembly
    _atom_site_disorder_group
    Cl Cl1 0.77735(3) 0.02466(16) 0.86934(3) 0.0896(2) Uani d . 1.000 . .
    O O1 0.34325(8) 0.4694(3) 0.80529(6) 0.0684(5) Uani d . 1.000 . .
    O O2 0.49880(7) 0.6846(3) 0.60857(6) 0.0615(5) Uani d . 1.000 . .
    O O3 0.53550(8) 0.3225(3) 0.55969(6) 0.0686(5) Uani d . 1.000 . .
    O O4 0.46717(6) 0.2832(2) 0.71337(5) 0.0437(3) Uani d . 1.000 . .
    N N1 0.30955(8) 0.6612(4) 0.70465(6) 0.0523(5) Uani d . 1.000 . .
    N N2 0.48444(8) 0.4599(3) 0.58069(6) 0.0440(4) Uani d . 1.000 . .
    C C1 0.35588(9) 0.5438(4) 0.75408(7) 0.0462(5) Uani d . 1.000 . .
    C C2 0.42874(8) 0.5444(3) 0.72098(7) 0.0374(4) Uani d . 1.000 . .
    C C3 0.36874(9) 0.6469(4) 0.66256(7) 0.0399(5) Uani d . 1.000 . .
    C C4 0.34857(9) 0.4352(3) 0.60981(7) 0.0377(4) Uani d . 1.000 . .
    C C5 0.27331(10) 0.3099(4) 0.59775(8) 0.0503(5) Uani d . 1.000 . .
    C C6 0.25251(11) 0.1159(5) 0.54958(9) 0.0632(7) Uani d . 1.000 . .
    C C7 0.30631(13) 0.0396(4) 0.51201(9) 0.0625(7) Uani d . 1.000 . .
    C C8 0.38224(11) 0.1547(4) 0.52289(7) 0.0509(6) Uani d . 1.000 . .
    C C9 0.40248(9) 0.3484(3) 0.57097(7) 0.0387(5) Uani d . 1.000 . .
    C C10 0.54003(8) 0.2358(3) 0.75211(7) 0.0387(4) Uani d . 1.000 . .
    C C11 0.55796(12) 0.3387(5) 0.81220(8) 0.0661(7) Uani d . 1.000 . .
    C C12 0.63188(13) 0.2760(6) 0.84797(8) 0.0733(8) Uani d . 1.000 . .
    C C13 0.68458(10) 0.1055(5) 0.82418(8) 0.0559(6) Uani d . 1.000 . .
    C C14 0.66690(10) 0.0022(4) 0.76469(9) 0.0555(6) Uani d . 1.000 . .
    C C15 0.59401(9) 0.0697(4) 0.72819(8) 0.0470(5) Uani d . 1.000 . .
    H H1 0.26120 0.72420 0.69920 0.0630 Uiso c RU 1.000 . .
    H H2 0.46700 0.69550 0.73710 0.0450 Uiso c RU 1.000 . .
    H H3 0.38230 0.83720 0.64800 0.0480 Uiso c RU 1.000 . .
    H H5 0.23580 0.35770 0.62280 0.0600 Uiso c RU 1.000 . .
    H H6 0.20140 0.03640 0.54260 0.0760 Uiso c RU 1.000 . .
    H H7 0.29160 -0.08920 0.47930 0.0750 Uiso c RU 1.000 . .
    H H8 0.41950 0.10220 0.49800 0.0610 Uiso c RU 1.000 . .
    H H11 0.52090 0.44930 0.82870 0.0790 Uiso c RU 1.000 . .
    H H12 0.64530 0.35050 0.88810 0.0880 Uiso c RU 1.000 . .
    H H14 0.70350 -0.11280 0.74870 0.0670 Uiso c RU 1.000 . .
    H H15 0.58190 0.00190 0.68740 0.0560 Uiso c RU 1.000 . .
loop_
    _atom_site_aniso_label
    _atom_site_aniso_U_11
    _atom_site_aniso_U_22
    _atom_site_aniso_U_33
    _atom_site_aniso_U_12
    _atom_site_aniso_U_13
    _atom_site_aniso_U_23
    Cl1 0.0624(3) 0.1234(6) 0.0723(3) 0.0190(3) -0.0193(3) 0.0066(3)
    O1 0.0550(7) 0.1050(12) 0.0494(7) -0.0149(7) 0.0209(6) 0.0013(7)
    O2 0.0577(7) 0.0584(9) 0.0733(8) -0.0162(6) 0.0251(6) -0.0204(7)
    O3 0.0539(7) 0.0755(10) 0.0824(9) 0.0055(7) 0.0291(7) -0.0164(8)
    O4 0.0356(5) 0.0379(7) 0.0547(6) 0.0017(5) -0.0002(4) -0.0061(5)
    N1 0.0371(7) 0.0678(11) 0.0547(8) 0.0115(7) 0.0153(6) -0.0048(7)
    N2 0.0467(7) 0.0474(9) 0.0407(6) -0.0008(6) 0.0152(5) 0.0008(6)
    C1 0.0378(8) 0.0556(11) 0.0471(8) -0.0065(7) 0.0130(6) -0.0086(8)
    C2 0.0338(7) 0.0349(9) 0.0448(7) -0.0034(6) 0.0107(6) -0.0054(6)
    C3 0.0388(7) 0.0364(9) 0.0468(8) 0.0046(6) 0.0139(6) 0.0006(7)
    C4 0.0385(7) 0.0336(8) 0.0408(7) 0.0029(6) 0.0058(6) 0.0060(6)
    C5 0.0383(8) 0.0536(11) 0.0582(9) 0.0017(7) 0.0057(7) 0.0038(8)
    C6 0.0496(10) 0.0607(13) 0.0722(12) -0.0118(9) -0.0102(9) 0.0016(10)
    C7 0.0732(13) 0.0551(12) 0.0522(9) -0.0058(10) -0.0093(9) -0.0082(9)
    C8 0.0623(10) 0.0483(11) 0.0408(8) 0.0036(9) 0.0051(7) -0.0030(7)
    C9 0.0431(8) 0.0354(9) 0.0375(7) 0.0016(7) 0.0065(6) 0.0032(6)
    C10 0.0348(7) 0.0390(9) 0.0424(7) -0.0039(6) 0.0069(6) 0.0008(6)
    C11 0.0613(11) 0.0918(17) 0.0446(9) 0.0206(11) 0.0075(8) -0.0113(10)
    C12 0.0692(12) 0.1051(19) 0.0405(9) 0.0120(12) -0.0056(8) -0.0085(10)
    C13 0.0451(9) 0.0680(13) 0.0511(9) 0.0025(9) -0.0021(7) 0.0074(9)
    C14 0.0402(8) 0.0628(13) 0.0621(10) 0.0075(8) 0.0050(7) -0.0067(9)
    C15 0.0396(8) 0.0516(11) 0.0481(8) -0.0014(7) 0.0030(6) -0.0101(8)
_geom_special_details
;
Bond distances, angles <i>etc</i>. have been calculated using the rounded
fractional coordinates. All su's are estimated from the variances of the
(full) variance-covariance matrix. The cell e.s.d.'s are taken into account in
the estimation of distances, angles and torsion angles
;
loop_
    _geom_bond_atom_site_label_1
    _geom_bond_atom_site_label_2
    _geom_bond_site_symmetry_1
    _geom_bond_site_symmetry_2
    _geom_bond_distance
    _geom_bond_publ_flag
    Cl1 C13 . . 1.7474(18) no
    O1 C1 . . 1.218(2) no
    O2 N2 . . 1.2118(19) no
    O3 N2 . . 1.2245(19) no
    O4 C2 . . 1.4016(17) no
    O4 C10 . . 1.3891(18) no
    N1 C1 . . 1.335(2) no
    N1 C3 . . 1.469(2) no
    N2 C9 . . 1.464(2) no
    C1 C2 . . 1.531(2) no
    N1 H1 . . 0.8600 no
    C2 C3 . . 1.560(2) no
    C3 C4 . . 1.505(2) no
    C4 C5 . . 1.387(2) no
    C4 C9 . . 1.404(2) no
    C5 C6 . . 1.381(3) no
    C6 C7 . . 1.370(3) no
    C7 C8 . . 1.377(3) no
    C8 C9 . . 1.378(2) no
    C10 C15 . . 1.366(2) no
    C10 C11 . . 1.375(2) no
    C11 C12 . . 1.389(3) no
    C12 C13 . . 1.360(3) no
    C13 C14 . . 1.363(3) no
    C14 C15 . . 1.386(2) no
    C2 H2 . . 0.9800 no
    C3 H3 . . 0.9800 no
    C5 H5 . . 0.9300 no
    C6 H6 . . 0.9300 no
    C7 H7 . . 0.9300 no
    C8 H8 . . 0.9300 no
    C11 H11 . . 0.9300 no
    C12 H12 . . 0.9300 no
    C14 H14 . . 0.9300 no
    C15 H15 . . 0.9300 no
loop_
    _geom_angle_atom_site_label_1
    _geom_angle_atom_site_label_2
    _geom_angle_atom_site_label_3
    _geom_angle_site_symmetry_1
    _geom_angle_site_symmetry_2
    _geom_angle_site_symmetry_3
    _geom_angle
    _geom_angle_publ_flag
    C2 O4 C10 . . . 116.71(11) no
    C1 N1 C3 . . . 96.38(13) no
    O2 N2 O3 . . . 122.79(14) no
    O2 N2 C9 . . . 118.87(13) no
    O3 N2 C9 . . . 118.34(13) no
    O1 C1 N1 . . . 132.86(15) no
    O1 C1 C2 . . . 135.24(15) no
    N1 C1 C2 . . . 91.90(12) no
    C1 N1 H1 . . . 132.00 no
    C3 N1 H1 . . . 132.00 no
    O4 C2 C1 . . . 118.81(12) no
    O4 C2 C3 . . . 114.90(12) no
    C1 C2 C3 . . . 85.17(11) no
    N1 C3 C2 . . . 85.85(11) no
    C2 C3 C4 . . . 116.85(14) no
    N1 C3 C4 . . . 114.34(14) no
    C3 C4 C9 . . . 123.94(14) no
    C3 C4 C5 . . . 120.12(14) no
    C5 C4 C9 . . . 115.94(14) no
    C4 C5 C6 . . . 121.75(16) no
    C5 C6 C7 . . . 120.68(18) no
    C6 C7 C8 . . . 119.63(18) no
    C7 C8 C9 . . . 119.33(16) no
    N2 C9 C8 . . . 116.69(14) no
    C4 C9 C8 . . . 122.66(15) no
    N2 C9 C4 . . . 120.65(13) no
    C11 C10 C15 . . . 120.23(15) no
    O4 C10 C11 . . . 123.40(14) no
    O4 C10 C15 . . . 116.34(13) no
    C10 C11 C12 . . . 119.42(18) no
    C11 C12 C13 . . . 119.89(18) no
    Cl1 C13 C14 . . . 119.24(15) no
    Cl1 C13 C12 . . . 119.92(14) no
    C12 C13 C14 . . . 120.82(17) no
    C13 C14 C15 . . . 119.57(17) no
    C10 C15 C14 . . . 120.02(16) no
    O4 C2 H2 . . . 112.00 no
    C1 C2 H2 . . . 112.00 no
    C3 C2 H2 . . . 112.00 no
    N1 C3 H3 . . . 112.00 no
    C2 C3 H3 . . . 112.00 no
    C4 C3 H3 . . . 112.00 no
    C4 C5 H5 . . . 119.00 no
    C6 C5 H5 . . . 119.00 no
    C5 C6 H6 . . . 120.00 no
    C7 C6 H6 . . . 120.00 no
    C6 C7 H7 . . . 120.00 no
    C8 C7 H7 . . . 120.00 no
    C7 C8 H8 . . . 120.00 no
    C9 C8 H8 . . . 120.00 no
    C10 C11 H11 . . . 120.00 no
    C12 C11 H11 . . . 120.00 no
    C11 C12 H12 . . . 120.00 no
    C13 C12 H12 . . . 120.00 no
    C13 C14 H14 . . . 120.00 no
    C15 C14 H14 . . . 120.00 no
    C10 C15 H15 . . . 120.00 no
    C14 C15 H15 . . . 120.00 no
loop_
    _geom_torsion_atom_site_label_1
    _geom_torsion_atom_site_label_2
    _geom_torsion_atom_site_label_3
    _geom_torsion_atom_site_label_4
    _geom_torsion_site_symmetry_1
    _geom_torsion_site_symmetry_2
    _geom_torsion_site_symmetry_3
    _geom_torsion_site_symmetry_4
    _geom_torsion
    _geom_torsion_publ_flag
    C10 O4 C2 C3 . . . . 156.31(12) no
    C2 O4 C10 C11 . . . . 32.5(2) no
    C2 O4 C10 C15 . . . . -149.62(14) no
    C10 O4 C2 C1 . . . . -105.11(15) no
    C3 N1 C1 C2 . . . . 6.71(14) no
    C3 N1 C1 O1 . . . . -173.8(2) no
    C1 N1 C3 C2 . . . . -6.60(14) no
    C1 N1 C3 C4 . . . . 111.06(16) no
    O3 N2 C9 C4 . . . . 158.62(14) no
    O2 N2 C9 C8 . . . . 158.71(15) no
    O3 N2 C9 C8 . . . . -20.7(2) no
    O2 N2 C9 C4 . . . . -22.0(2) no
    N1 C1 C2 C3 . . . . -6.30(14) no
    N1 C1 C2 O4 . . . . -122.13(15) no
    O1 C1 C2 O4 . . . . 58.4(3) no
    O1 C1 C2 C3 . . . . 174.2(2) no
    O4 C2 C3 N1 . . . . 125.34(13) no
    C1 C2 C3 N1 . . . . 5.73(12) no
    C1 C2 C3 C4 . . . . -109.51(14) no
    O4 C2 C3 C4 . . . . 10.09(19) no
    N1 C3 C4 C9 . . . . -168.11(14) no
    C2 C3 C4 C5 . . . . 108.95(17) no
    N1 C3 C4 C5 . . . . 10.9(2) no
    C2 C3 C4 C9 . . . . -70.06(19) no
    C3 C4 C9 N2 . . . . 1.0(2) no
    C3 C4 C9 C8 . . . . -179.81(15) no
    C3 C4 C5 C6 . . . . 179.68(17) no
    C9 C4 C5 C6 . . . . -1.2(2) no
    C5 C4 C9 N2 . . . . -178.08(14) no
    C5 C4 C9 C8 . . . . 1.1(2) no
    C4 C5 C6 C7 . . . . 0.3(3) no
    C5 C6 C7 C8 . . . . 0.8(3) no
    C6 C7 C8 C9 . . . . -0.9(3) no
    C7 C8 C9 C4 . . . . -0.1(2) no
    C7 C8 C9 N2 . . . . 179.17(15) no
    O4 C10 C11 C12 . . . . 178.78(18) no
    C15 C10 C11 C12 . . . . 1.0(3) no
    O4 C10 C15 C14 . . . . -177.37(15) no
    C11 C10 C15 C14 . . . . 0.6(3) no
    C10 C11 C12 C13 . . . . -2.4(3) no
    C11 C12 C13 Cl1 . . . . -179.60(18) no
    C11 C12 C13 C14 . . . . 2.2(4) no
    Cl1 C13 C14 C15 . . . . -178.84(15) no
    C12 C13 C14 C15 . . . . -0.6(3) no
    C13 C14 C15 C10 . . . . -0.8(3) no
loop_
    _geom_hbond_atom_site_label_D
    _geom_hbond_atom_site_label_H
    _geom_hbond_atom_site_label_A
    _geom_hbond_site_symmetry_A
    _geom_hbond_distance_DH
    _geom_hbond_distance_HA
    _geom_hbond_distance_DA
    _geom_hbond_angle_DHA
    _geom_hbond_publ_flag
    N1 H1 O1 2_556 0.86 2.09 2.936(2) 166 yes
    C8 H8 O3 3_656 0.93 2.53 3.307(2) 142 yes
    C15 H15 O2 1_545 0.93 2.51 3.338(2) 149 yes
    C3 H3 Cg2 1_565 0.98 2.70 3.5118(19) 141 yes
_shelx_fab_file
;
    2    0    0     77.13      0.00
    4    0    0     11.28      0.00
    6    0    0    -22.69      0.00
    8    0    0    -19.90      0.00
   10    0    0     -5.16      0.00
   12    0    0      3.19      0.00
   14    0    0      3.81      0.00
   16    0    0      2.12      0.00
   18    0    0      0.82      0.00
   20    0    0      0.16      0.00
   22    0    0      0.29      0.00
    1    1    0    -48.90      0.00
    2    1    0     15.03      0.00
    3    1    0    -17.99      0.00
    4    1    0     12.54      0.00
    5    1    0      9.03      0.00
    6    1    0      0.46      0.00
    7    1    0     14.32      0.00
    8    1    0     -6.85      0.00
    9    1    0      6.25      0.00
   10    1    0     -5.34      0.00
   11    1    0     -1.29      0.00
   12    1    0     -0.68      0.00
   13    1    0     -3.01      0.00
   14    1    0      1.42      0.00
   15    1    0     -1.64      0.00
   16    1    0      1.26      0.00
   17    1    0     -0.52      0.00
   18    1    0      0.48      0.00
   19    1    0     -0.22      0.00
   20    1    0     -0.42      0.00
   21    1    0     -0.29      0.00
   22    1    0     -0.53      0.00
    0    2    0      2.95      0.00
    1    2    0     -5.95      0.00
    2    2    0      1.74      0.00
    3    2    0    -10.37      0.00
    4    2    0     -0.32      0.00
    5    2    0     -3.42      0.00
    6    2    0     -0.78      0.00
    7    2    0      4.73      0.00
    8    2    0      0.68      0.00
    9    2    0      5.85      0.00
   10    2    0      1.73      0.00
   11    2    0      1.79      0.00
   12    2    0      1.20      0.00
   13    2    0     -1.29      0.00
   14    2    0      0.17      0.00
   15    2    0     -1.42      0.00
   16    2    0     -0.36      0.00
   17    2    0     -0.55      0.00
   18    2    0     -0.12      0.00
   19    2    0      0.05      0.00
   20    2    0      0.26      0.00
   21    2    0      0.22      0.00
    1    3    0      3.81      0.00
    2    3    0      2.82      0.00
    3    3    0      0.65      0.00
    4    3    0      2.01      0.00
    5    3    0     -2.45      0.00
    6    3    0     -0.85      0.00
    7    3    0     -2.75      0.00
    8    3    0     -1.68      0.00
    9    3    0     -1.30      0.00
   10    3    0     -0.47      0.00
   11    3    0     -0.06      0.00
   12    3    0      0.33      0.00
   13    3    0      0.18      0.00
   14    3    0      0.22      0.00
   15    3    0      0.36      0.00
   16    3    0     -0.02      0.00
   17    3    0      0.78      0.00
   18    3    0      0.10      0.00
   19    3    0      0.54      0.00
    0    4    0     -1.33      0.00
    1    4    0     -0.28      0.00
    2    4    0     -0.54      0.00
    3    4    0     -0.31      0.00
    4    4    0      0.98      0.00
    5    4    0      0.08      0.00
    6    4    0      1.24      0.00
    7    4    0      0.04      0.00
    8    4    0      0.37      0.00
    9    4    0     -0.27      0.00
   10    4    0     -0.14      0.00
   11    4    0     -0.15      0.00
   12    4    0     -0.23      0.00
   13    4    0      0.18      0.00
   14    4    0     -0.08      0.00
   15    4    0      0.19      0.00
   16    4    0     -0.08      0.00
   17    4    0      0.03      0.00
    1    5    0     -0.27      0.00
    2    5    0     -0.12      0.00
    3    5    0     -0.03      0.00
    4    5    0     -0.23      0.00
    5    5    0      0.35      0.00
    6    5    0      0.12      0.00
    7    5    0      0.95      0.00
    8    5    0      0.47      0.00
    9    5    0      1.08      0.00
   10    5    0      0.39      0.00
   11    5    0      0.73      0.00
   12    5    0      0.32      0.00
   13    5    0      0.41      0.00
    0    6    0      0.45      0.00
    1    6    0     -0.40      0.00
    2    6    0      0.33      0.00
    3    6    0     -0.35      0.00
    4    6    0      0.31      0.00
    5    6    0      0.21      0.00
    6    6    0      0.19      0.00
  -21    0    1     -0.68      0.00
  -19    0    1     -0.97      0.00
  -17    0    1     -1.29      0.00
  -15    0    1     -1.57      0.00
  -13    0    1     -1.47      0.00
  -11    0    1      1.80      0.00
   -9    0    1     10.71      0.00
   -7    0    1     17.57      0.00
   -5    0    1      1.46      0.00
   -3    0    1    -49.33      0.00
   -1    0    1   -101.08      0.00
    1    0    1    -93.12      0.00
    3    0    1    -30.78      0.00
    5    0    1     19.33      0.00
    7    0    1     27.19      0.00
    9    0    1     11.14      0.00
   11    0    1     -3.24      0.00
   13    0    1     -6.32      0.00
   15    0    1     -3.53      0.00
   17    0    1     -0.92      0.00
   19    0    1      0.39      0.00
   21    0    1      0.36      0.00
  -22    1    1      0.41      0.00
  -21    1    1     -0.21      0.00
  -20    1    1      0.55      0.00
  -19    1    1      0.38      0.00
  -18    1    1      0.65      0.00
  -17    1    1      0.98      0.00
  -16    1    1      0.71      0.00
  -15    1    1      1.25      0.00
  -14    1    1      1.16      0.00
  -13    1    1      0.36      0.00
  -12    1    1      0.85      0.00
  -11    1    1     -3.35      0.00
  -10    1    1     -2.71      0.00
   -9    1    1     -7.58      0.00
   -8    1    1     -8.85      0.00
   -7    1    1     -5.11      0.00
   -6    1    1     -9.05      0.00
   -5    1    1      6.78      0.00
   -4    1    1      7.57      0.00
   -3    1    1     18.71      0.00
   -2    1    1     37.04      0.00
   -1    1    1     14.79      0.00
    0    1    1     50.49      0.00
    1    1    1     -3.32      0.00
    2    1    1     28.72      0.00
    3    1    1    -13.16      0.00
    4    1    1     -3.85      0.00
    5    1    1     -6.98      0.00
    6    1    1    -17.26      0.00
    7    1    1      2.76      0.00
    8    1    1    -10.84      0.00
    9    1    1      5.81      0.00
   10    1    1      0.16      0.00
   11    1    1      2.41      0.00
   12    1    1      4.68      0.00
   13    1    1     -0.98      0.00
   14    1    1      3.17      0.00
   15    1    1     -1.45      0.00
   16    1    1      0.69      0.00
   17    1    1     -0.60      0.00
   18    1    1     -0.25      0.00
   19    1    1      0.41      0.00
   20    1    1     -0.16      0.00
   21    1    1      0.86      0.00
   22    1    1      0.21      0.00
  -21    2    1     -0.24      0.00
  -20    2    1     -0.17      0.00
  -19    2    1     -0.07      0.00
  -18    2    1     -0.32      0.00
  -17    2    1      0.15      0.00
  -16    2    1     -0.63      0.00
  -15    2    1      0.08      0.00
  -14    2    1     -1.09      0.00
  -13    2    1     -0.61      0.00
  -12    2    1      0.24      0.00
  -11    2    1     -1.20      0.00
  -10    2    1      4.19      0.00
   -9    2    1     -0.69      0.00
   -8    2    1      6.37      0.00
   -7    2    1      0.48      0.00
   -6    2    1      1.44      0.00
   -5    2    1      0.36      0.00
   -4    2    1     -8.14      0.00
   -3    2    1     -1.47      0.00
   -2    2    1    -11.45      0.00
   -1    2    1     -3.03      0.00
    0    2    1     -2.58      0.00
    1    2    1     -2.19      0.00
    2    2    1      7.91      0.00
    3    2    1      0.13      0.00
    4    2    1      7.54      0.00
    5    2    1      1.17      0.00
    6    2    1     -0.60      0.00
    7    2    1     -0.22      0.00
    8    2    1     -5.63      0.00
    9    2    1     -2.06      0.00
   10    2    1     -3.67      0.00
   11    2    1     -1.91      0.00
   12    2    1      0.42      0.00
   13    2    1     -0.66      0.00
   14    2    1      1.96      0.00
   15    2    1      0.31      0.00
   16    2    1      1.13      0.00
   17    2    1      0.46      0.00
   18    2    1     -0.04      0.00
   19    2    1     -0.03      0.00
   20    2    1     -0.49      0.00
   21    2    1     -0.26      0.00
  -20    3    1     -0.46      0.00
  -19    3    1      0.44      0.00
  -18    3    1     -0.81      0.00
  -17    3    1     -0.10      0.00
  -16    3    1     -0.28      0.00
  -15    3    1     -0.30      0.00
  -14    3    1      0.33      0.00
  -13    3    1      0.21      0.00
  -12    3    1      0.27      0.00
  -11    3    1      0.09      0.00
  -10    3    1      0.53      0.00
   -9    3    1     -1.04      0.00
   -8    3    1      1.39      0.00
   -7    3    1     -1.44      0.00
   -6    3    1      1.89      0.00
   -5    3    1      0.56      0.00
   -4    3    1      0.42      0.00
   -3    3    1      2.60      0.00
   -2    3    1     -2.56      0.00
   -1    3    1      1.21      0.00
    0    3    1     -3.86      0.00
    1    3    1     -2.10      0.00
    2    3    1     -1.82      0.00
    3    3    1     -2.98      0.00
    4    3    1      1.93      0.00
    5    3    1     -0.46      0.00
    6    3    1      3.64      0.00
    7    3    1      1.75      0.00
    8    3    1      2.40      0.00
    9    3    1      1.17      0.00
   10    3    1      0.36      0.00
   11    3    1     -0.16      0.00
   12    3    1     -0.69      0.00
   13    3    1     -0.58      0.00
   14    3    1     -0.65      0.00
   15    3    1     -0.39      0.00
   16    3    1     -0.67      0.00
   17    3    1      0.04      0.00
   18    3    1     -0.50      0.00
   19    3    1      0.21      0.00
  -17    4    1      0.14      0.00
  -16    4    1      0.34      0.00
  -15    4    1      0.03      0.00
  -14    4    1      0.36      0.00
  -13    4    1      0.08      0.00
  -12    4    1      0.03      0.00
  -11    4    1      0.18      0.00
  -10    4    1     -0.30      0.00
   -9    4    1      0.12      0.00
   -8    4    1     -0.22      0.00
   -7    4    1     -0.46      0.00
   -6    4    1      0.05      0.00
   -5    4    1     -1.06      0.00
   -4    4    1     -0.04      0.00
   -3    4    1     -0.17      0.00
   -2    4    1     -0.17      0.00
   -1    4    1      1.05      0.00
    0    4    1      0.26      0.00
    1    4    1      0.93      0.00
    2    4    1      0.55      0.00
    3    4    1     -0.48      0.00
    4    4    1      0.10      0.00
    5    4    1     -1.63      0.00
    6    4    1     -0.28      0.00
    7    4    1     -1.15      0.00
    8    4    1     -0.02      0.00
    9    4    1     -0.14      0.00
   10    4    1      0.26      0.00
   11    4    1      0.32      0.00
   12    4    1      0.07      0.00
   13    4    1      0.23      0.00
   14    4    1     -0.03      0.00
   15    4    1      0.00      0.00
   16    4    1      0.08      0.00
   17    4    1      0.01      0.00
  -13    5    1      0.26      0.00
  -11    5    1      0.35      0.00
  -10    5    1     -1.08      0.00
   -9    5    1      0.50      0.00
   -8    5    1     -1.43      0.00
   -7    5    1      0.35      0.00
   -6    5    1     -0.71      0.00
   -5    5    1     -0.26      0.00
   -4    5    1     -0.04      0.00
   -3    5    1     -0.40      0.00
   -2    5    1      0.11      0.00
   -1    5    1     -0.18      0.00
    0    5    1      0.32      0.00
    1    5    1     -0.12      0.00
    2    5    1      0.19      0.00
    3    5    1     -0.05      0.00
    4    5    1     -0.17      0.00
    5    5    1     -0.04      0.00
    6    5    1     -0.42      0.00
    7    5    1     -0.24      0.00
    8    5    1     -0.57      0.00
    9    5    1     -0.27      0.00
   10    5    1     -0.58      0.00
   11    5    1     -0.23      0.00
   12    5    1     -0.45      0.00
   13    5    1     -0.16      0.00
   -6    6    1      0.25      0.00
   -5    6    1     -0.42      0.00
   -4    6    1      0.03      0.00
   -3    6    1     -0.30      0.00
   -2    6    1     -0.62      0.00
   -1    6    1     -0.36      0.00
    0    6    1     -0.20      0.00
    1    6    1     -0.41      0.00
    2    6    1      0.38      0.00
    3    6    1     -0.20      0.00
    4    6    1      0.08      0.00
    5    6    1     -0.12      0.00
    6    6    1     -0.06      0.00
  -22    0    2      0.72      0.00
  -20    0    2      1.20      0.00
  -18    0    2      0.98      0.00
  -16    0    2      0.09      0.00
  -14    0    2     -0.58      0.00
  -12    0    2     -1.21      0.00
  -10    0    2     -3.76      0.00
   -8    0    2     -8.26      0.00
   -6    0    2     -4.19      0.00
   -4    0    2     24.04      0.00
   -2    0    2     69.41      0.00
    0    0    2     86.58      0.00
    2    0    2     47.02      0.00
    4    0    2     -7.31      0.00
    6    0    2    -28.22      0.00
    8    0    2    -17.19      0.00
   10    0    2      0.83      0.00
   12    0    2      8.12      0.00
   14    0    2      5.40      0.00
   16    0    2      1.30      0.00
   18    0    2     -0.72      0.00
   20    0    2     -1.18      0.00
   22    0    2     -0.33      0.00
  -22    1    2     -0.08      0.00
  -21    1    2     -0.63      0.00
  -20    1    2     -0.40      0.00
  -19    1    2     -0.78      0.00
  -18    1    2     -0.72      0.00
  -17    1    2     -0.37      0.00
  -16    1    2     -0.82      0.00
  -15    1    2      0.21      0.00
  -14    1    2     -0.54      0.00
  -13    1    2      0.37      0.00
  -12    1    2      1.50      0.00
  -11    1    2      1.10      0.00
  -10    1    2      5.66      0.00
   -9    1    2      3.56      0.00
   -8    1    2      7.27      0.00
   -7    1    2      5.20      0.00
   -6    1    2     -0.15      0.00
   -5    1    2     -1.78      0.00
   -4    1    2    -14.65      0.00
   -3    1    2    -21.65      0.00
   -2    1    2    -22.18      0.00
   -1    1    2    -40.42      0.00
    0    1    2    -10.95      0.00
    1    1    2    -33.40      0.00
    2    1    2      6.63      0.00
    3    1    2     -4.65      0.00
    4    1    2     10.79      0.00
    5    1    2     15.56      0.00
    6    1    2      3.24      0.00
    7    1    2     14.39      0.00
    8    1    2     -3.58      0.00
    9    1    2      2.53      0.00
   10    1    2     -3.69      0.00
   11    1    2     -5.32      0.00
   12    1    2     -0.28      0.00
   13    1    2     -4.96      0.00
   14    1    2      1.34      0.00
   15    1    2     -1.41      0.00
   16    1    2      0.73      0.00
   17    1    2      0.65      0.00
   18    1    2     -0.30      0.00
   19    1    2      0.78      0.00
   20    1    2     -0.88      0.00
   21    1    2      0.22      0.00
   22    1    2     -0.59      0.00
  -21    2    2      0.39      0.00
  -20    2    2      0.03      0.00
  -19    2    2      0.37      0.00
  -18    2    2      0.03      0.00
  -17    2    2      0.09      0.00
  -16    2    2     -0.02      0.00
  -15    2    2      0.29      0.00
  -14    2    2      0.20      0.00
  -13    2    2      0.25      0.00
  -12    2    2      0.68      0.00
  -11    2    2     -2.06      0.00
  -10    2    2      0.49      0.00
   -9    2    2     -5.37      0.00
   -8    2    2     -0.40      0.00
   -7    2    2     -4.45      0.00
   -6    2    2     -0.49      0.00
   -5    2    2      3.38      0.00
   -4    2    2      1.04      0.00
   -3    2    2     11.68      0.00
   -2    2    2      2.99      0.00
   -1    2    2      9.79      0.00
    0    2    2      2.95      0.00
    1    2    2     -1.42      0.00
    2    2    2      0.55      0.00
    3    2    2     -8.27      0.00
    4    2    2     -1.32      0.00
    5    2    2     -4.24      0.00
    6    2    2     -0.57      0.00
    7    2    2      2.94      0.00
    8    2    2      1.78      0.00
    9    2    2      4.59      0.00
   10    2    2      2.56      0.00
   11    2    2      1.25      0.00
   12    2    2      1.31      0.00
   13    2    2     -1.65      0.00
   14    2    2      0.04      0.00
   15    2    2     -1.80      0.00
   16    2    2     -0.64      0.00
   17    2    2     -0.39      0.00
   18    2    2     -0.44      0.00
   19    2    2      0.55      0.00
   20    2    2      0.04      0.00
   21    2    2      0.38      0.00
  -20    3    2     -0.60      0.00
  -19    3    2      0.75      0.00
  -18    3    2     -0.14      0.00
  -17    3    2      0.27      0.00
  -16    3    2      0.64      0.00
  -15    3    2     -0.62      0.00
  -14    3    2      0.22      0.00
  -13    3    2     -0.69      0.00
  -12    3    2     -0.38      0.00
  -11    3    2     -0.28      0.00
  -10    3    2      0.28      0.00
   -9    3    2     -0.27      0.00
   -8    3    2      1.24      0.00
   -7    3    2     -0.58      0.00
   -6    3    2      0.60      0.00
   -5    3    2     -0.53      0.00
   -4    3    2     -1.51      0.00
   -3    3    2      0.98      0.00
   -2    3    2     -1.83      0.00
   -1    3    2      2.59      0.00
    0    3    2      0.81      0.00
    1    3    2      2.10      0.00
    2    3    2      2.99      0.00
    3    3    2     -0.78      0.00
    4    3    2      1.88      0.00
    5    3    2     -3.50      0.00
    6    3    2     -0.92      0.00
    7    3    2     -3.27      0.00
    8    3    2     -1.66      0.00
    9    3    2     -1.11      0.00
   10    3    2     -0.28      0.00
   11    3    2      0.77      0.00
   12    3    2      0.67      0.00
   13    3    2      1.11      0.00
   14    3    2      0.76      0.00
   15    3    2      0.68      0.00
   16    3    2      0.23      0.00
   17    3    2      0.37      0.00
   18    3    2     -0.44      0.00
   19    3    2      0.05      0.00
  -17    4    2     -0.33      0.00
  -16    4    2     -0.03      0.00
  -15    4    2     -0.46      0.00
  -14    4    2      0.08      0.00
  -13    4    2     -0.15      0.00
  -12    4    2     -0.05      0.00
  -11    4    2      0.19      0.00
  -10    4    2     -0.20      0.00
   -9    4    2      0.28      0.00
   -8    4    2     -0.18      0.00
   -7    4    2      0.08      0.00
   -6    4    2      0.54      0.00
   -5    4    2     -0.09      0.00
   -4    4    2      0.71      0.00
   -3    4    2     -0.07      0.00
   -2    4    2     -0.35      0.00
   -1    4    2     -0.29      0.00
    0    4    2     -0.83      0.00
    1    4    2     -0.67      0.00
    2    4    2      0.02      0.00
    3    4    2     -0.40      0.00
    4    4    2      1.45      0.00
    5    4    2      0.29      0.00
    6    4    2      1.74      0.00
    7    4    2      0.42      0.00
    8    4    2      0.65      0.00
    9    4    2     -0.10      0.00
   10    4    2     -0.33      0.00
   11    4    2     -0.34      0.00
   12    4    2     -0.44      0.00
   13    4    2     -0.16      0.00
   14    4    2     -0.03      0.00
   15    4    2     -0.16      0.00
   16    4    2      0.16      0.00
   17    4    2     -0.10      0.00
  -13    5    2      0.27      0.00
  -12    5    2     -0.18      0.00
  -11    5    2      0.54      0.00
  -10    5    2     -0.31      0.00
   -9    5    2      1.32      0.00
   -8    5    2     -0.46      0.00
   -7    5    2      1.16      0.00
   -6    5    2     -0.03      0.00
   -5    5    2      0.18      0.00
   -4    5    2      0.48      0.00
   -3    5    2     -0.01      0.00
   -2    5    2      0.42      0.00
   -1    5    2     -0.16      0.00
    0    5    2      0.28      0.00
    1    5    2     -0.34      0.00
    2    5    2      0.27      0.00
    3    5    2     -0.01      0.00
    4    5    2      0.18      0.00
    5    5    2      0.14      0.00
    6    5    2      0.00      0.00
    7    5    2      0.01      0.00
    8    5    2      0.00      0.00
    9    5    2      0.14      0.00
   10    5    2      0.07      0.00
   11    5    2      0.36      0.00
   12    5    2      0.05      0.00
   13    5    2      0.20      0.00
   -6    6    2      0.40      0.00
   -5    6    2     -0.25      0.00
   -4    6    2      0.46      0.00
   -3    6    2      0.31      0.00
   -2    6    2      0.24      0.00
   -1    6    2      0.66      0.00
    0    6    2      0.38      0.00
    1    6    2      0.11      0.00
    2    6    2      0.13      0.00
    3    6    2     -0.20      0.00
    4    6    2     -0.10      0.00
    5    6    2     -0.07      0.00
    6    6    2     -0.01      0.00
  -21    0    3     -1.14      0.00
  -19    0    3     -0.95      0.00
  -17    0    3      0.53      0.00
  -15    0    3      2.08      0.00
  -13    0    3      1.98      0.00
  -11    0    3      0.52      0.00
   -9    0    3     -0.06      0.00
   -7    0    3     -0.16      0.00
   -5    0    3     -9.46      0.00
   -3    0    3    -35.18      0.00
   -1    0    3    -59.71      0.00
    1    0    3    -49.03      0.00
    3    0    3     -7.74      0.00
    5    0    3     21.16      0.00
    7    0    3     19.67      0.00
    9    0    3      3.07      0.00
   11    0    3     -8.09      0.00
   13    0    3     -7.24      0.00
   15    0    3     -2.04      0.00
   17    0    3      0.93      0.00
   19    0    3      1.69      0.00
   21    0    3      1.20      0.00
  -22    1    3      0.45      0.00
  -21    1    3      0.52      0.00
  -20    1    3      0.77      0.00
  -19    1    3      0.59      0.00
  -18    1    3      0.37      0.00
  -17    1    3      0.37      0.00
  -16    1    3     -0.85      0.00
  -15    1    3      0.21      0.00
  -14    1    3     -1.49      0.00
  -13    1    3     -0.59      0.00
  -12    1    3     -0.97      0.00
  -11    1    3     -3.08      0.00
  -10    1    3     -0.22      0.00
   -9    1    3     -5.96      0.00
   -8    1    3     -0.29      0.00
   -7    1    3     -3.81      0.00
   -6    1    3      1.07      0.00
   -5    1    3      7.24      0.00
   -4    1    3      9.41      0.00
   -3    1    3     20.25      0.00
   -2    1    3     23.85      0.00
   -1    1    3     20.15      0.00
    0    1    3     28.39      0.00
    1    1    3      4.27      0.00
    2    1    3     11.73      0.00
    3    1    3     -9.09      0.00
    4    1    3     -9.34      0.00
    5    1    3     -8.28      0.00
    6    1    3    -14.68      0.00
    7    1    3     -0.82      0.00
    8    1    3     -5.57      0.00
    9    1    3      3.25      0.00
   10    1    3      4.41      0.00
   11    1    3      1.82      0.00
   12    1    3      6.28      0.00
   13    1    3     -0.60      0.00
   14    1    3      2.63      0.00
   15    1    3     -0.82      0.00
   16    1    3     -0.67      0.00
   17    1    3      0.15      0.00
   18    1    3     -1.40      0.00
   19    1    3      0.70      0.00
   20    1    3     -0.79      0.00
   21    1    3      0.57      0.00
  -21    2    3      0.04      0.00
  -20    2    3     -0.51      0.00
  -19    2    3     -0.02      0.00
  -18    2    3      0.12      0.00
  -17    2    3     -0.15      0.00
  -16    2    3      0.49      0.00
  -15    2    3     -0.09      0.00
  -14    2    3      0.15      0.00
  -13    2    3     -0.28      0.00
  -12    2    3      0.68      0.00
  -11    2    3     -0.28      0.00
  -10    2    3      3.01      0.00
   -9    2    3      0.38      0.00
   -8    2    3      4.54      0.00
   -7    2    3      0.70      0.00
   -6    2    3      0.83      0.00
   -5    2    3     -0.36      0.00
   -4    2    3     -7.75      0.00
   -3    2    3     -2.41      0.00
   -2    2    3    -12.29      0.00
   -1    2    3     -3.56      0.00
    0    2    3     -5.70      0.00
    1    2    3     -1.85      0.00
    2    2    3      4.82      0.00
    3    2    3      0.83      0.00
    4    2    3      7.19      0.00
    5    2    3      1.24      0.00
    6    2    3      1.31      0.00
    7    2    3     -0.84      0.00
    8    2    3     -3.59      0.00
    9    2    3     -2.71      0.00
   10    2    3     -2.78      0.00
   11    2    3     -2.05      0.00
   12    2    3      0.37      0.00
   13    2    3     -0.52      0.00
   14    2    3      1.91      0.00
   15    2    3      0.48      0.00
   16    2    3      1.14      0.00
   17    2    3      0.85      0.00
   18    2    3     -0.24      0.00
   19    2    3      0.42      0.00
   20    2    3     -0.46      0.00
  -20    3    3     -0.60      0.00
  -19    3    3      0.32      0.00
  -18    3    3     -0.32      0.00
  -17    3    3     -0.59      0.00
  -16    3    3      0.68      0.00
  -15    3    3     -0.70      0.00
  -14    3    3      1.02      0.00
  -13    3    3      0.26      0.00
  -12    3    3      0.39      0.00
  -11    3    3      0.31      0.00
  -10    3    3     -0.29      0.00
   -9    3    3     -0.63      0.00
   -8    3    3     -0.67      0.00
   -7    3    3     -1.04      0.00
   -6    3    3     -0.35      0.00
   -5    3    3      0.13      0.00
   -4    3    3     -0.07      0.00
   -3    3    3      1.51      0.00
   -2    3    3     -0.71      0.00
   -1    3    3      0.43      0.00
    0    3    3     -1.09      0.00
    1    3    3     -2.09      0.00
    2    3    3      0.02      0.00
    3    3    3     -2.66      0.00
    4    3    3      2.37      0.00
    5    3    3     -0.52      0.00
    6    3    3      3.32      0.00
    7    3    3      1.47      0.00
    8    3    3      1.85      0.00
    9    3    3      0.90      0.00
   10    3    3     -0.28      0.00
   11    3    3     -0.45      0.00
   12    3    3     -1.36      0.00
   13    3    3     -0.88      0.00
   14    3    3     -0.94      0.00
   15    3    3     -0.61      0.00
   16    3    3     -0.29      0.00
   17    3    3      0.22      0.00
   18    3    3      0.03      0.00
   19    3    3      0.56      0.00
  -17    4    3      0.00      0.00
  -16    4    3      0.40      0.00
  -15    4    3     -0.15      0.00
  -14    4    3      0.18      0.00
  -13    4    3     -0.17      0.00
  -12    4    3     -0.10      0.00
  -11    4    3      0.02      0.00
  -10    4    3     -0.17      0.00
   -9    4    3      0.38      0.00
   -8    4    3     -0.09      0.00
   -7    4    3      0.26      0.00
   -6    4    3      0.10      0.00
   -5    4    3     -0.57      0.00
   -4    4    3      0.25      0.00
   -3    4    3     -0.41      0.00
   -2    4    3      0.42      0.00
   -1    4    3      0.30      0.00
    0    4    3      0.72      0.00
    1    4    3      0.14      0.00
    2    4    3      0.64      0.00
    3    4    3     -0.92      0.00
    4    4    3     -0.10      0.00
    5    4    3     -1.75      0.00
    6    4    3     -0.68      0.00
    7    4    3     -1.10      0.00
    8    4    3     -0.32      0.00
    9    4    3      0.19      0.00
   10    4    3      0.41      0.00
   11    4    3      0.66      0.00
   12    4    3      0.41      0.00
   13    4    3      0.18      0.00
   14    4    3      0.16      0.00
   15    4    3     -0.26      0.00
   16    4    3      0.13      0.00
  -13    5    3     -0.01      0.00
  -12    5    3      0.15      0.00
  -11    5    3      0.02      0.00
  -10    5    3     -0.49      0.00
   -9    5    3      0.30      0.00
   -8    5    3     -1.24      0.00
   -7    5    3      0.32      0.00
   -6    5    3     -0.54      0.00
   -5    5    3     -0.22      0.00
   -4    5    3     -0.02      0.00
   -3    5    3     -0.55      0.00
   -2    5    3     -0.10      0.00
   -1    5    3     -0.48      0.00
    0    5    3      0.26      0.00
    1    5    3     -0.34      0.00
    2    5    3      0.21      0.00
    3    5    3     -0.24      0.00
    4    5    3     -0.04      0.00
    5    5    3      0.06      0.00
    6    5    3      0.22      0.00
    7    5    3      0.29      0.00
    8    5    3      0.30      0.00
    9    5    3      0.09      0.00
   10    5    3     -0.13      0.00
   11    5    3      0.02      0.00
   12    5    3     -0.20      0.00
   13    5    3      0.21      0.00
   -6    6    3      0.13      0.00
   -5    6    3     -0.64      0.00
   -4    6    3      0.16      0.00
   -3    6    3     -0.39      0.00
   -2    6    3     -0.55      0.00
   -1    6    3     -0.24      0.00
    0    6    3     -0.71      0.00
    1    6    3     -0.09      0.00
    2    6    3     -0.20      0.00
    3    6    3      0.34      0.00
    4    6    3      0.17      0.00
    5    6    3      0.19      0.00
    6    6    3      0.09      0.00
  -22    0    4      0.70      0.00
  -20    0    4      0.78      0.00
  -18    0    4     -0.55      0.00
  -16    0    4     -2.65      0.00
  -14    0    4     -2.88      0.00
  -12    0    4      0.06      0.00
  -10    0    4      4.49      0.00
   -8    0    4      6.17      0.00
   -6    0    4      5.43      0.00
   -4    0    4     10.96      0.00
   -2    0    4     26.04      0.00
    0    0    4     33.79      0.00
    2    0    4     16.72      0.00
    4    0    4     -8.55      0.00
    6    0    4    -16.20      0.00
    8    0    4     -5.98      0.00
   10    0    4      6.08      0.00
   12    0    4      8.13      0.00
   14    0    4      3.10      0.00
   16    0    4     -0.99      0.00
   18    0    4     -2.00      0.00
   20    0    4     -1.73      0.00
  -22    1    4     -0.50      0.00
  -21    1    4     -0.55      0.00
  -20    1    4     -0.62      0.00
  -19    1    4     -0.40      0.00
  -18    1    4     -0.09      0.00
  -17    1    4      0.83      0.00
  -16    1    4      0.28      0.00
  -15    1    4      2.02      0.00
  -14    1    4      0.44      0.00
  -13    1    4      1.37      0.00
  -12    1    4      1.28      0.00
  -11    1    4     -1.01      0.00
  -10    1    4      3.09      0.00
   -9    1    4     -3.27      0.00
   -8    1    4      3.97      0.00
   -7    1    4     -3.23      0.00
   -6    1    4     -1.09      0.00
   -5    1    4     -3.16      0.00
   -4    1    4    -12.64      0.00
   -3    1    4     -8.33      0.00
   -2    1    4    -20.46      0.00
   -1    1    4    -15.84      0.00
    0    1    4    -13.33      0.00
    1    1    4    -12.75      0.00
    2    1    4      2.35      0.00
    3    1    4      1.53      0.00
    4    1    4      9.57      0.00
    5    1    4     10.82      0.00
    6    1    4      5.42      0.00
    7    1    4      7.07      0.00
    8    1    4     -0.85      0.00
    9    1    4     -2.29      0.00
   10    1    4     -2.59      0.00
   11    1    4     -6.45      0.00
   12    1    4     -0.71      0.00
   13    1    4     -3.87      0.00
   14    1    4      0.60      0.00
   15    1    4      0.11      0.00
   16    1    4      0.09      0.00
   17    1    4      1.81      0.00
   18    1    4     -0.52      0.00
   19    1    4      1.34      0.00
   20    1    4     -0.33      0.00
   21    1    4      0.47      0.00
  -21    2    4      0.56      0.00
  -20    2    4     -0.07      0.00
  -19    2    4     -0.07      0.00
  -18    2    4      0.20      0.00
  -17    2    4     -0.93      0.00
  -16    2    4      0.22      0.00
  -15    2    4     -0.82      0.00
  -14    2    4      0.13      0.00
  -13    2    4     -0.33      0.00
  -12    2    4      0.12      0.00
  -11    2    4     -0.89      0.00
  -10    2    4     -0.29      0.00
   -9    2    4     -2.51      0.00
   -8    2    4     -0.82      0.00
   -7    2    4     -2.46      0.00
   -6    2    4     -0.39      0.00
   -5    2    4      2.69      0.00
   -4    2    4      1.31      0.00
   -3    2    4      9.80      0.00
   -2    2    4      3.35      0.00
   -1    2    4      9.69      0.00
    0    2    4      3.26      0.00
    1    2    4      0.83      0.00
    2    2    4      0.52      0.00
    3    2    4     -6.56      0.00
    4    2    4     -1.28      0.00
    5    2    4     -5.07      0.00
    6    2    4     -0.26      0.00
    7    2    4      0.77      0.00
    8    2    4      2.01      0.00
    9    2    4      3.13      0.00
   10    2    4      2.53      0.00
   11    2    4      1.27      0.00
   12    2    4      1.10      0.00
   13    2    4     -1.10      0.00
   14    2    4     -0.14      0.00
   15    2    4     -1.67      0.00
   16    2    4     -0.90      0.00
   17    2    4     -0.48      0.00
   18    2    4     -0.89      0.00
   19    2    4      0.35      0.00
   20    2    4     -0.33      0.00
  -20    3    4     -0.29      0.00
  -19    3    4      0.41      0.00
  -18    3    4      0.38      0.00
  -17    3    4     -0.53      0.00
  -16    3    4      0.89      0.00
  -15    3    4     -1.14      0.00
  -14    3    4      0.17      0.00
  -13    3    4     -0.61      0.00
  -12    3    4     -0.52      0.00
  -11    3    4      0.38      0.00
  -10    3    4     -0.01      0.00
   -9    3    4      1.32      0.00
   -8    3    4      0.83      0.00
   -7    3    4      1.54      0.00
   -6    3    4      0.82      0.00
   -5    3    4      0.28      0.00
   -4    3    4     -0.43      0.00
   -3    3    4     -0.80      0.00
   -2    3    4     -0.97      0.00
   -1    3    4     -0.71      0.00
    0    3    4      0.71      0.00
    1    3    4     -0.37      0.00
    2    3    4      2.41      0.00
    3    3    4     -1.07      0.00
    4    3    4      1.76      0.00
    5    3    4     -2.32      0.00
    6    3    4     -0.46      0.00
    7    3    4     -2.02      0.00
    8    3    4     -1.26      0.00
    9    3    4     -0.43      0.00
   10    3    4     -0.11      0.00
   11    3    4      1.05      0.00
   12    3    4      0.71      0.00
   13    3    4      1.24      0.00
   14    3    4      0.76      0.00
   15    3    4      0.45      0.00
   16    3    4      0.26      0.00
   17    3    4     -0.06      0.00
   18    3    4     -0.41      0.00
   19    3    4     -0.10      0.00
  -17    4    4     -0.18      0.00
  -16    4    4      0.16      0.00
  -15    4    4     -0.08      0.00
  -14    4    4      0.32      0.00
  -13    4    4      0.10      0.00
  -12    4    4      0.23      0.00
  -11    4    4      0.03      0.00
  -10    4    4     -0.21      0.00
   -9    4    4     -0.08      0.00
   -8    4    4     -0.77      0.00
   -7    4    4     -0.19      0.00
   -6    4    4     -0.21      0.00
   -5    4    4     -0.33      0.00
   -4    4    4      0.68      0.00
   -3    4    4     -0.53      0.00
   -2    4    4      0.42      0.00
   -1    4    4     -0.75      0.00
    0    4    4      0.02      0.00
    1    4    4     -0.74      0.00
    2    4    4      0.36      0.00
    3    4    4     -0.16      0.00
    4    4    4      1.17      0.00
    5    4    4      0.65      0.00
    6    4    4      1.15      0.00
    7    4    4      0.72      0.00
    8    4    4      0.06      0.00
    9    4    4     -0.13      0.00
   10    4    4     -0.73      0.00
   11    4    4     -0.60      0.00
   12    4    4     -0.42      0.00
   13    4    4     -0.23      0.00
   14    4    4      0.24      0.00
   15    4    4     -0.05      0.00
   16    4    4      0.31      0.00
  -13    5    4     -0.55      0.00
  -12    5    4      0.23      0.00
  -11    5    4     -0.55      0.00
  -10    5    4      0.03      0.00
   -9    5    4      0.61      0.00
   -8    5    4     -0.32      0.00
   -7    5    4      0.90      0.00
   -6    5    4     -0.12      0.00
   -5    5    4      0.13      0.00
   -4    5    4      0.42      0.00
   -3    5    4      0.20      0.00
   -2    5    4      0.65      0.00
   -1    5    4      0.08      0.00
    0    5    4      0.46      0.00
    1    5    4     -0.24      0.00
    2    5    4      0.14      0.00
    3    5    4     -0.06      0.00
    4    5    4     -0.09      0.00
    5    5    4     -0.18      0.00
    6    5    4     -0.39      0.00
    7    5    4     -0.43      0.00
    8    5    4     -0.22      0.00
    9    5    4     -0.12      0.00
   10    5    4      0.05      0.00
   11    5    4      0.17      0.00
   12    5    4     -0.27      0.00
   -6    6    4      0.55      0.00
   -5    6    4     -0.38      0.00
   -4    6    4      0.80      0.00
   -3    6    4     -0.06      0.00
   -2    6    4      0.27      0.00
   -1    6    4      0.84      0.00
    0    6    4      0.01      0.00
    1    6    4      0.87      0.00
    2    6    4     -0.45      0.00
    3    6    4      0.14      0.00
    4    6    4     -0.47      0.00
  -21    0    5     -0.31      0.00
  -19    0    5      0.50      0.00
  -17    0    5      2.33      0.00
  -15    0    5      3.23      0.00
  -13    0    5      0.44      0.00
  -11    0    5     -5.33      0.00
   -9    0    5     -9.69      0.00
   -7    0    5     -7.02      0.00
   -5    0    5      0.00      0.00
   -3    0    5      0.35      0.00
   -1    0    5     -9.22      0.00
    1    0    5    -13.60      0.00
    3    0    5     -3.24      0.00
    5    0    5      7.34      0.00
    7    0    5      5.56      0.00
    9    0    5     -3.29      0.00
   11    0    5     -7.36      0.00
   13    0    5     -3.98      0.00
   15    0    5      0.65      0.00
   17    0    5      2.30      0.00
   19    0    5      1.86      0.00
   21    0    5      1.15      0.00
  -22    1    5      0.25      0.00
  -21    1    5      0.64      0.00
  -20    1    5      0.28      0.00
  -19    1    5      0.08      0.00
  -18    1    5     -0.49      0.00
  -17    1    5     -0.68      0.00
  -16    1    5     -1.86      0.00
  -15    1    5     -0.70      0.00
  -14    1    5     -1.65      0.00
  -13    1    5     -0.48      0.00
  -12    1    5      1.00      0.00
  -11    1    5     -0.67      0.00
  -10    1    5      4.59      0.00
   -9    1    5     -1.70      0.00
   -8    1    5      5.55      0.00
   -7    1    5     -1.40      0.00
   -6    1    5      1.87      0.00
   -5    1    5      4.61      0.00
   -4    1    5     -1.37      0.00
   -3    1    5     13.87      0.00
   -2    1    5      1.94      0.00
   -1    1    5     15.72      0.00
    0    1    5      6.91      0.00
    1    1    5      5.34      0.00
    2    1    5      3.59      0.00
    3    1    5     -6.25      0.00
    4    1    5     -4.18      0.00
    5    1    5     -7.88      0.00
    6    1    5     -5.64      0.00
    7    1    5     -2.44      0.00
    8    1    5      0.19      0.00
    9    1    5      1.91      0.00
   10    1    5      5.24      0.00
   11    1    5      1.92      0.00
   12    1    5      4.45      0.00
   13    1    5      0.16      0.00
   14    1    5      0.81      0.00
   15    1    5     -0.31      0.00
   16    1    5     -1.72      0.00
   17    1    5      0.25      0.00
   18    1    5     -1.79      0.00
   19    1    5      0.14      0.00
   20    1    5     -0.80      0.00
   21    1    5     -0.22      0.00
  -21    2    5      0.08      0.00
  -20    2    5     -0.11      0.00
  -19    2    5     -0.11      0.00
  -18    2    5      0.99      0.00
  -17    2    5     -0.34      0.00
  -16    2    5      1.30      0.00
  -15    2    5     -0.26      0.00
  -14    2    5      0.54      0.00
  -13    2    5     -0.10      0.00
  -12    2    5     -0.19      0.00
  -11    2    5      0.20      0.00
  -10    2    5      0.13      0.00
   -9    2    5      0.72      0.00
   -8    2    5      1.48      0.00
   -7    2    5      0.92      0.00
   -6    2    5      0.69      0.00
   -5    2    5     -0.06      0.00
   -4    2    5     -4.69      0.00
   -3    2    5     -2.24      0.00
   -2    2    5     -9.02      0.00
   -1    2    5     -3.85      0.00
    0    2    5     -5.34      0.00
    1    2    5     -2.33      0.00
    2    2    5      2.88      0.00
    3    2    5      0.43      0.00
    4    2    5      6.29      0.00
    5    2    5      0.91      0.00
    6    2    5      2.58      0.00
    7    2    5     -0.77      0.00
    8    2    5     -1.90      0.00
    9    2    5     -2.24      0.00
   10    2    5     -2.37      0.00
   11    2    5     -1.62      0.00
   12    2    5     -0.33      0.00
   13    2    5     -0.24      0.00
   14    2    5      1.42      0.00
   15    2    5      0.67      0.00
   16    2    5      1.26      0.00
   17    2    5      1.07      0.00
   18    2    5      0.06      0.00
   19    2    5      0.62      0.00
   20    2    5     -0.17      0.00
  -20    3    5     -0.42      0.00
  -19    3    5     -0.24      0.00
  -18    3    5      0.20      0.00
  -17    3    5     -0.77      0.00
  -16    3    5      1.04      0.00
  -15    3    5     -0.54      0.00
  -14    3    5      0.80      0.00
  -13    3    5      0.28      0.00
  -12    3    5     -0.24      0.00
  -11    3    5      0.38      0.00
  -10    3    5     -1.37      0.00
   -9    3    5     -0.35      0.00
   -8    3    5     -2.20      0.00
   -7    3    5     -1.08      0.00
   -6    3    5     -1.21      0.00
   -5    3    5     -0.72      0.00
   -4    3    5      1.22      0.00
   -3    3    5      0.56      0.00
   -2    3    5      2.36      0.00
   -1    3    5      0.44      0.00
    0    3    5      1.66      0.00
    1    3    5     -1.29      0.00
    2    3    5      0.56      0.00
    3    3    5     -2.13      0.00
    4    3    5      0.79      0.00
    5    3    5     -0.82      0.00
    6    3    5      1.33      0.00
    7    3    5      0.90      0.00
    8    3    5      0.82      0.00
    9    3    5      0.77      0.00
   10    3    5     -0.30      0.00
   11    3    5     -0.24      0.00
   12    3    5     -1.12      0.00
   13    3    5     -0.63      0.00
   14    3    5     -0.77      0.00
   15    3    5     -0.58      0.00
   16    3    5     -0.07      0.00
   17    3    5     -0.05      0.00
   18    3    5      0.14      0.00
  -17    4    5     -0.17      0.00
  -16    4    5     -0.12      0.00
  -15    4    5     -0.31      0.00
  -14    4    5     -0.20      0.00
  -13    4    5     -0.39      0.00
  -12    4    5      0.03      0.00
  -11    4    5     -0.08      0.00
  -10    4    5      0.30      0.00
   -9    4    5      0.77      0.00
   -8    4    5      0.42      0.00
   -7    4    5      1.04      0.00
   -6    4    5      0.44      0.00
   -5    4    5     -0.20      0.00
   -4    4    5      0.50      0.00
   -3    4    5     -0.92      0.00
   -2    4    5      0.68      0.00
   -1    4    5     -0.43      0.00
    0    4    5      0.68      0.00
    1    4    5      0.03      0.00
    2    4    5      0.30      0.00
    3    4    5     -0.28      0.00
    4    4    5     -0.42      0.00
    5    4    5     -0.70      0.00
    6    4    5     -0.82      0.00
    7    4    5     -0.22      0.00
    8    4    5     -0.28      0.00
    9    4    5      0.53      0.00
   10    4    5      0.51      0.00
   11    4    5      0.56      0.00
   12    4    5      0.38      0.00
   13    4    5     -0.10      0.00
   14    4    5     -0.03      0.00
   15    4    5     -0.34      0.00
   16    4    5      0.02      0.00
  -13    5    5     -0.27      0.00
  -12    5    5      1.16      0.00
  -11    5    5     -0.36      0.00
  -10    5    5      0.43      0.00
   -9    5    5      0.01      0.00
   -8    5    5     -0.79      0.00
   -7    5    5      0.20      0.00
   -6    5    5     -0.44      0.00
   -5    5    5     -0.14      0.00
   -4    5    5     -0.10      0.00
   -3    5    5     -0.61      0.00
   -2    5    5     -0.36      0.00
   -1    5    5     -0.65      0.00
    0    5    5     -0.03      0.00
    1    5    5     -0.14      0.00
    2    5    5      0.09      0.00
    3    5    5      0.22      0.00
    4    5    5      0.13      0.00
    5    5    5      0.30      0.00
    6    5    5      0.34      0.00
    7    5    5      0.21      0.00
    8    5    5      0.25      0.00
    9    5    5     -0.18      0.00
   10    5    5     -0.08      0.00
   11    5    5      0.10      0.00
   12    5    5      0.03      0.00
   -6    6    5      0.30      0.00
   -5    6    5     -1.03      0.00
   -4    6    5      0.67      0.00
   -3    6    5     -0.65      0.00
   -2    6    5     -0.30      0.00
   -1    6    5      0.05      0.00
    0    6    5     -1.19      0.00
    1    6    5      0.40      0.00
    2    6    5     -0.77      0.00
    3    6    5      0.61      0.00
    4    6    5      0.14      0.00
  -22    0    6     -0.19      0.00
  -20    0    6     -0.76      0.00
  -18    0    6     -1.70      0.00
  -16    0    6     -2.75      0.00
  -14    0    6     -0.99      0.00
  -12    0    6      4.35      0.00
  -10    0    6      9.79      0.00
   -8    0    6      9.04      0.00
   -6    0    6     -1.51      0.00
   -4    0    6    -13.41      0.00
   -2    0    6    -12.52      0.00
    0    0    6      0.53      0.00
    2    0    6      7.77      0.00
    4    0    6      3.14      0.00
    6    0    6     -1.12      0.00
    8    0    6      1.55      0.00
   10    0    6      5.17      0.00
   12    0    6      3.91      0.00
   14    0    6      0.02      0.00
   16    0    6     -2.35      0.00
   18    0    6     -2.02      0.00
   20    0    6     -1.04      0.00
  -22    1    6     -0.51      0.00
  -21    1    6     -0.02      0.00
  -20    1    6     -0.20      0.00
  -19    1    6      0.23      0.00
  -18    1    6      0.78      0.00
  -17    1    6      1.21      0.00
  -16    1    6      1.09      0.00
  -15    1    6      1.53      0.00
  -14    1    6      0.35      0.00
  -13    1    6     -0.59      0.00
  -12    1    6     -0.61      0.00
  -11    1    6     -4.24      0.00
  -10    1    6     -0.77      0.00
   -9    1    6     -6.36      0.00
   -8    1    6      0.63      0.00
   -7    1    6     -2.85      0.00
   -6    1    6      0.32      0.00
   -5    1    6      4.78      0.00
   -4    1    6     -5.29      0.00
   -3    1    6      7.84      0.00
   -2    1    6    -11.42      0.00
   -1    1    6      2.27      0.00
    0    1    6     -9.29      0.00
    1    1    6     -3.45      0.00
    2    1    6      0.40      0.00
    3    1    6     -2.00      0.00
    4    1    6      6.81      0.00
    5    1    6      1.47      0.00
    6    1    6      4.90      0.00
    7    1    6      0.46      0.00
    8    1    6     -0.09      0.00
    9    1    6     -3.18      0.00
   10    1    6     -2.29      0.00
   11    1    6     -3.93      0.00
   12    1    6     -1.19      0.00
   13    1    6     -1.54      0.00
   14    1    6      0.18      0.00
   15    1    6      1.10      0.00
   16    1    6      0.14      0.00
   17    1    6      1.98      0.00
   18    1    6     -0.03      0.00
   19    1    6      1.09      0.00
   20    1    6      0.39      0.00
   21    1    6      0.28      0.00
  -21    2    6      0.25      0.00
  -20    2    6      0.05      0.00
  -19    2    6     -0.74      0.00
  -18    2    6      0.31      0.00
  -17    2    6     -1.46      0.00
  -16    2    6      0.44      0.00
  -15    2    6     -0.84      0.00
  -14    2    6      0.31      0.00
  -13    2    6      0.44      0.00
  -12    2    6     -0.08      0.00
  -11    2    6      1.33      0.00
  -10    2    6     -0.52      0.00
   -9    2    6      0.56      0.00
   -8    2    6     -1.00      0.00
   -7    2    6     -1.31      0.00
   -6    2    6     -0.88      0.00
   -5    2    6      0.02      0.00
   -4    2    6      0.74      0.00
   -3    2    6      4.91      0.00
   -2    2    6      3.18      0.00
   -1    2    6      6.42      0.00
    0    2    6      3.62      0.00
    1    2    6      1.36      0.00
    2    2    6      1.15      0.00
    3    2    6     -4.43      0.00
    4    2    6     -0.74      0.00
    5    2    6     -4.60      0.00
    6    2    6     -0.33      0.00
    7    2    6     -0.40      0.00
    8    2    6      1.16      0.00
    9    2    6      2.31      0.00
   10    2    6      1.67      0.00
   11    2    6      1.64      0.00
   12    2    6      0.67      0.00
   13    2    6     -0.45      0.00
   14    2    6     -0.34      0.00
   15    2    6     -1.55      0.00
   16    2    6     -0.92      0.00
   17    2    6     -0.67      0.00
   18    2    6     -0.77      0.00
   19    2    6      0.20      0.00
   20    2    6     -0.18      0.00
  -20    3    6      0.15      0.00
  -19    3    6      0.13      0.00
  -18    3    6      0.57      0.00
  -17    3    6     -0.72      0.00
  -16    3    6      0.59      0.00
  -15    3    6     -0.87      0.00
  -14    3    6      0.11      0.00
  -13    3    6     -0.01      0.00
  -12    3    6     -0.32      0.00
  -11    3    6      1.12      0.00
  -10    3    6     -0.04      0.00
   -9    3    6      2.10      0.00
   -8    3    6      0.82      0.00
   -7    3    6      1.95      0.00
   -6    3    6      1.35      0.00
   -5    3    6     -0.58      0.00
   -4    3    6      0.43      0.00
   -3    3    6     -3.07      0.00
   -2    3    6     -0.74      0.00
   -1    3    6     -3.03      0.00
    0    3    6     -0.11      0.00
    1    3    6     -1.12      0.00
    2    3    6      1.43      0.00
    3    3    6      0.32      0.00
    4    3    6      1.57      0.00
    5    3    6      0.00      0.00
    6    3    6      0.05      0.00
    7    3    6     -0.54      0.00
    8    3    6     -0.96      0.00
    9    3    6     -0.35      0.00
   10    3    6     -0.43      0.00
   11    3    6      0.46      0.00
   12    3    6      0.28      0.00
   13    3    6      0.87      0.00
   14    3    6      0.60      0.00
   15    3    6      0.37      0.00
   16    3    6      0.45      0.00
   17    3    6     -0.06      0.00
   18    3    6     -0.05      0.00
  -17    4    6      0.25      0.00
  -16    4    6      0.26      0.00
  -15    4    6      0.35      0.00
  -14    4    6      0.34      0.00
  -13    4    6      0.01      0.00
  -12    4    6      0.26      0.00
  -11    4    6     -0.44      0.00
  -10    4    6     -0.43      0.00
   -9    4    6     -0.66      0.00
   -8    4    6     -1.33      0.00
   -7    4    6     -0.67      0.00
   -6    4    6     -0.66      0.00
   -5    4    6     -0.46      0.00
   -4    4    6      0.82      0.00
   -3    4    6     -0.45      0.00
   -2    4    6      0.85      0.00
   -1    4    6     -0.47      0.00
    0    4    6     -0.09      0.00
    1    4    6     -0.23      0.00
    2    4    6     -0.54      0.00
    3    4    6      0.18      0.00
    4    4    6     -0.06      0.00
    5    4    6      0.59      0.00
    6    4    6      0.17      0.00
    7    4    6      0.48      0.00
    8    4    6     -0.18      0.00
    9    4    6     -0.19      0.00
   10    4    6     -0.39      0.00
   11    4    6     -0.42      0.00
   12    4    6     -0.07      0.00
   13    4    6     -0.02      0.00
   14    4    6      0.30      0.00
   15    4    6      0.05      0.00
   16    4    6      0.13      0.00
  -13    5    6     -1.08      0.00
  -12    5    6      0.47      0.00
  -11    5    6     -1.19      0.00
  -10    5    6      0.40      0.00
   -9    5    6      0.09      0.00
   -8    5    6      0.06      0.00
   -7    5    6      0.68      0.00
   -6    5    6     -0.01      0.00
   -5    5    6      0.06      0.00
   -4    5    6      0.32      0.00
   -3    5    6      0.27      0.00
   -2    5    6      0.69      0.00
   -1    5    6      0.37      0.00
    0    5    6      0.40      0.00
    1    5    6      0.05      0.00
    2    5    6     -0.24      0.00
    3    5    6     -0.13      0.00
    4    5    6     -0.26      0.00
    5    5    6     -0.32      0.00
    6    5    6     -0.03      0.00
    7    5    6     -0.28      0.00
    8    5    6      0.26      0.00
    9    5    6     -0.05      0.00
   10    5    6      0.18      0.00
   11    5    6      0.02      0.00
   12    5    6     -0.51      0.00
   -5    6    6     -0.87      0.00
   -4    6    6      1.11      0.00
   -3    6    6     -0.50      0.00
   -2    6    6      0.13      0.00
   -1    6    6      0.83      0.00
    0    6    6     -0.34      0.00
    1    6    6      1.18      0.00
    2    6    6     -0.48      0.00
    3    6    6      0.28      0.00
    4    6    6     -0.30      0.00
  -21    0    7      1.10      0.00
  -19    0    7      1.37      0.00
  -17    0    7      1.72      0.00
  -15    0    7      1.03      0.00
  -13    0    7     -2.91      0.00
  -11    0    7     -7.88      0.00
   -9    0    7     -8.93      0.00
   -7    0    7     -0.59      0.00
   -5    0    7     15.17      0.00
   -3    0    7     23.92      0.00
   -1    0    7     14.25      0.00
    1    0    7     -3.44      0.00
    3    0    7    -10.04      0.00
    5    0    7     -5.67      0.00
    7    0    7     -2.17      0.00
    9    0    7     -2.66      0.00
   11    0    7     -2.59      0.00
   13    0    7     -0.46      0.00
   15    0    7      1.81      0.00
   17    0    7      2.17      0.00
   19    0    7      0.86      0.00
   21    0    7      0.20      0.00
  -22    1    7     -0.18      0.00
  -21    1    7      0.26      0.00
  -20    1    7     -0.22      0.00
  -19    1    7     -0.62      0.00
  -18    1    7     -0.52      0.00
  -17    1    7     -1.29      0.00
  -16    1    7     -1.00      0.00
  -15    1    7     -0.60      0.00
  -14    1    7      0.23      0.00
  -13    1    7      0.99      0.00
  -12    1    7      3.21      0.00
  -11    1    7      2.18      0.00
  -10    1    7      5.62      0.00
   -9    1    7      1.32      0.00
   -8    1    7      3.74      0.00
   -7    1    7     -1.43      0.00
   -6    1    7     -4.13      0.00
   -5    1    7     -1.18      0.00
   -4    1    7    -11.63      0.00
   -3    1    7      4.01      0.00
   -2    1    7     -9.99      0.00
   -1    1    7      7.81      0.00
    0    1    7     -0.94      0.00
    1    1    7      4.21      0.00
    2    1    7      4.78      0.00
    3    1    7     -2.86      0.00
    4    1    7      3.50      0.00
    5    1    7     -5.13      0.00
    6    1    7      0.99      0.00
    7    1    7     -1.85      0.00
    8    1    7      1.36      0.00
    9    1    7      1.59      0.00
   10    1    7      2.39      0.00
   11    1    7      1.86      0.00
   12    1    7      1.55      0.00
   13    1    7      0.34      0.00
   14    1    7     -0.30      0.00
   15    1    7     -0.40      0.00
   16    1    7     -1.70      0.00
   17    1    7     -0.19      0.00
   18    1    7     -1.33      0.00
   19    1    7     -0.37      0.00
   20    1    7     -0.34      0.00
  -21    2    7     -0.05      0.00
  -20    2    7      0.35      0.00
  -19    2    7     -0.23      0.00
  -18    2    7      1.29      0.00
  -17    2    7     -0.45      0.00
  -16    2    7      1.01      0.00
  -15    2    7     -0.54      0.00
  -14    2    7     -0.32      0.00
  -13    2    7     -0.17      0.00
  -12    2    7     -1.71      0.00
  -11    2    7      0.35      0.00
  -10    2    7     -2.01      0.00
   -9    2    7      0.75      0.00
   -8    2    7      0.09      0.00
   -7    2    7      1.18      0.00
   -6    2    7      2.23      0.00
   -5    2    7      0.51      0.00
   -4    2    7      0.01      0.00
   -3    2    7     -1.73      0.00
   -2    2    7     -4.05      0.00
   -1    2    7     -3.60      0.00
    0    2    7     -3.68      0.00
    1    2    7     -2.67      0.00
    2    2    7      0.92      0.00
    3    2    7     -0.22      0.00
    4    2    7      4.11      0.00
    5    2    7      0.79      0.00
    6    2    7      2.45      0.00
    7    2    7      0.13      0.00
    8    2    7     -1.08      0.00
    9    2    7     -0.99      0.00
   10    2    7     -2.17      0.00
   11    2    7     -0.95      0.00
   12    2    7     -0.70      0.00
   13    2    7     -0.06      0.00
   14    2    7      1.14      0.00
   15    2    7      0.63      0.00
   16    2    7      1.16      0.00
   17    2    7      0.72      0.00
   18    2    7     -0.02      0.00
   19    2    7      0.23      0.00
  -20    3    7     -0.25      0.00
  -19    3    7     -0.36      0.00
  -18    3    7      0.29      0.00
  -17    3    7     -0.47      0.00
  -16    3    7      0.75      0.00
  -15    3    7     -0.28      0.00
  -14    3    7      0.26      0.00
  -13    3    7     -0.03      0.00
  -12    3    7     -0.74      0.00
  -11    3    7      0.09      0.00
  -10    3    7     -1.59      0.00
   -9    3    7     -0.42      0.00
   -8    3    7     -1.90      0.00
   -7    3    7     -1.31      0.00
   -6    3    7     -0.35      0.00
   -5    3    7     -1.25      0.00
   -4    3    7      2.60      0.00
   -3    3    7      0.17      0.00
   -2    3    7      3.69      0.00
   -1    3    7      0.99      0.00
    0    3    7      2.11      0.00
    1    3    7     -0.06      0.00
    2    3    7     -0.36      0.00
    3    3    7     -1.37      0.00
    4    3    7     -1.22      0.00
    5    3    7     -0.98      0.00
    6    3    7     -0.33      0.00
    7    3    7      0.44      0.00
    8    3    7      0.51      0.00
    9    3    7      0.86      0.00
   10    3    7      0.38      0.00
   11    3    7      0.23      0.00
   12    3    7     -0.45      0.00
   13    3    7     -0.40      0.00
   14    3    7     -0.60      0.00
   15    3    7     -0.59      0.00
   16    3    7     -0.17      0.00
   17    3    7     -0.18      0.00
   18    3    7      0.10      0.00
  -17    4    7     -0.21      0.00
  -16    4    7     -0.42      0.00
  -15    4    7     -0.17      0.00
  -14    4    7     -0.12      0.00
  -13    4    7     -0.22      0.00
  -12    4    7      0.49      0.00
  -11    4    7      0.04      0.00
  -10    4    7      0.76      0.00
   -9    4    7      0.98      0.00
   -8    4    7      0.82      0.00
   -7    4    7      1.24      0.00
   -6    4    7      0.55      0.00
   -5    4    7     -0.15      0.00
   -4    4    7      0.19      0.00
   -3    4    7     -0.97      0.00
   -2    4    7      0.13      0.00
   -1    4    7     -0.13      0.00
    0    4    7     -0.03      0.00
    1    4    7      0.97      0.00
    2    4    7     -0.12      0.00
    3    4    7      0.87      0.00
    4    4    7     -0.18      0.00
    5    4    7      0.06      0.00
    6    4    7     -0.29      0.00
    7    4    7     -0.14      0.00
    8    4    7     -0.07      0.00
    9    4    7     -0.02      0.00
   10    4    7      0.24      0.00
   11    4    7      0.05      0.00
   12    4    7      0.10      0.00
   13    4    7     -0.17      0.00
   14    4    7     -0.07      0.00
   15    4    7     -0.16      0.00
  -13    5    7     -0.31      0.00
  -12    5    7      1.21      0.00
  -11    5    7     -0.66      0.00
  -10    5    7      0.77      0.00
   -9    5    7     -0.48      0.00
   -8    5    7     -0.46      0.00
   -7    5    7     -0.11      0.00
   -6    5    7     -0.26      0.00
   -5    5    7      0.00      0.00
   -4    5    7      0.08      0.00
   -3    5    7     -0.41      0.00
   -2    5    7     -0.36      0.00
   -1    5    7     -0.67      0.00
    0    5    7     -0.25      0.00
    1    5    7     -0.12      0.00
    2    5    7      0.07      0.00
    3    5    7      0.23      0.00
    4    5    7      0.41      0.00
    5    5    7     -0.11      0.00
    6    5    7      0.40      0.00
    7    5    7     -0.31      0.00
    8    5    7      0.16      0.00
    9    5    7     -0.29      0.00
   10    5    7      0.01      0.00
   11    5    7      0.24      0.00
   -5    6    7     -1.10      0.00
   -4    6    7      0.95      0.00
   -3    6    7     -0.54      0.00
   -2    6    7     -0.06      0.00
   -1    6    7      0.28      0.00
    0    6    7     -0.99      0.00
    1    6    7      0.25      0.00
    2    6    7     -0.65      0.00
    3    6    7      0.23      0.00
  -22    0    8     -1.14      0.00
  -20    0    8     -1.38      0.00
  -18    0    8     -0.87      0.00
  -16    0    8     -0.40      0.00
  -14    0    8      1.78      0.00
  -12    0    8      5.49      0.00
  -10    0    8      6.99      0.00
   -8    0    8      2.14      0.00
   -6    0    8    -11.20      0.00
   -4    0    8    -24.74      0.00
   -2    0    8    -23.28      0.00
    0    0    8     -5.50      0.00
    2    0    8     10.29      0.00
    4    0    8     11.40      0.00
    6    0    8      5.00      0.00
    8    0    8      1.14      0.00
   10    0    8      0.50      0.00
   12    0    8      0.12      0.00
   14    0    8     -0.95      0.00
   16    0    8     -1.84      0.00
   18    0    8     -0.91      0.00
   20    0    8      0.25      0.00
  -22    1    8     -0.20      0.00
  -21    1    8      0.32      0.00
  -20    1    8      0.40      0.00
  -19    1    8      0.17      0.00
  -18    1    8      1.17      0.00
  -17    1    8      0.32      0.00
  -16    1    8      0.87      0.00
  -15    1    8     -0.12      0.00
  -14    1    8     -0.81      0.00
  -13    1    8     -2.11      0.00
  -12    1    8     -2.54      0.00
  -11    1    8     -4.14      0.00
  -10    1    8     -2.66      0.00
   -9    1    8     -3.57      0.00
   -8    1    8      0.25      0.00
   -7    1    8      2.16      0.00
   -6    1    8      3.83      0.00
   -5    1    8     10.65      0.00
   -4    1    8      2.60      0.00
   -3    1    8     13.41      0.00
   -2    1    8     -2.71      0.00
   -1    1    8      6.24      0.00
    0    1    8     -5.08      0.00
    1    1    8     -3.53      0.00
    2    1    8     -1.49      0.00
    3    1    8     -6.72      0.00
    4    1    8      2.86      0.00
    5    1    8     -3.77      0.00
    6    1    8      2.73      0.00
    7    1    8     -0.79      0.00
    8    1    8     -0.24      0.00
    9    1    8     -0.47      0.00
   10    1    8     -1.74      0.00
   11    1    8     -0.72      0.00
   12    1    8     -0.87      0.00
   13    1    8     -0.17      0.00
   14    1    8      0.30      0.00
   15    1    8      0.99      0.00
   16    1    8      0.46      0.00
   17    1    8      1.34      0.00
   18    1    8      0.34      0.00
   19    1    8      0.44      0.00
   20    1    8      0.43      0.00
  -21    2    8     -0.08      0.00
  -20    2    8      0.18      0.00
  -19    2    8     -0.87      0.00
  -18    2    8      0.35      0.00
  -17    2    8     -1.01      0.00
  -16    2    8      0.54      0.00
  -15    2    8      0.14      0.00
  -14    2    8      0.46      0.00
  -13    2    8      1.51      0.00
  -12    2    8     -0.13      0.00
  -11    2    8      2.31      0.00
  -10    2    8     -0.46      0.00
   -9    2    8      1.23      0.00
   -8    2    8     -0.87      0.00
   -7    2    8     -2.01      0.00
   -6    2    8     -1.08      0.00
   -5    2    8     -3.29      0.00
   -4    2    8      0.27      0.00
   -3    2    8     -0.01      0.00
   -2    2    8      2.44      0.00
   -1    2    8      3.17      0.00
    0    2    8      3.16      0.00
    1    2    8      1.98      0.00
    2    2    8      1.48      0.00
    3    2    8     -1.61      0.00
    4    2    8     -0.48      0.00
    5    2    8     -2.94      0.00
    6    2    8     -0.99      0.00
    7    2    8     -0.64      0.00
    8    2    8     -0.10      0.00
    9    2    8      1.67      0.00
   10    2    8      0.81      0.00
   11    2    8      1.41      0.00
   12    2    8      0.48      0.00
   13    2    8     -0.35      0.00
   14    2    8     -0.28      0.00
   15    2    8     -1.20      0.00
   16    2    8     -0.58      0.00
   17    2    8     -0.30      0.00
   18    2    8     -0.23      0.00
   19    2    8      0.44      0.00
  -19    3    8     -0.01      0.00
  -18    3    8      0.33      0.00
  -17    3    8     -0.48      0.00
  -16    3    8      0.24      0.00
  -15    3    8     -0.40      0.00
  -14    3    8      0.26      0.00
  -13    3    8      0.31      0.00
  -12    3    8      0.20      0.00
  -11    3    8      1.04      0.00
  -10    3    8      0.21      0.00
   -9    3    8      1.29      0.00
   -8    3    8      0.87      0.00
   -7    3    8      0.72      0.00
   -6    3    8      1.44      0.00
   -5    3    8     -1.44      0.00
   -4    3    8      0.66      0.00
   -3    3    8     -3.28      0.00
   -2    3    8     -0.91      0.00
   -1    3    8     -2.68      0.00
    0    3    8     -1.16      0.00
    1    3    8     -0.35      0.00
    2    3    8      0.31      0.00
    3    3    8      1.60      0.00
    4    3    8      1.29      0.00
    5    3    8      1.33      0.00
    6    3    8      0.46      0.00
    7    3    8     -0.13      0.00
    8    3    8     -0.67      0.00
    9    3    8     -0.91      0.00
   10    3    8     -0.65      0.00
   11    3    8     -0.34      0.00
   12    3    8      0.06      0.00
   13    3    8      0.48      0.00
   14    3    8      0.53      0.00
   15    3    8      0.44      0.00
   16    3    8      0.25      0.00
   17    3    8      0.08      0.00
  -17    4    8      0.29      0.00
  -16    4    8      0.06      0.00
  -15    4    8      0.21      0.00
  -14    4    8      0.01      0.00
  -13    4    8     -0.44      0.00
  -12    4    8      0.14      0.00
  -11    4    8     -0.77      0.00
  -10    4    8     -0.33      0.00
   -9    4    8     -0.72      0.00
   -8    4    8     -1.14      0.00
   -7    4    8     -0.60      0.00
   -6    4    8     -0.60      0.00
   -5    4    8     -0.11      0.00
   -4    4    8      0.60      0.00
   -3    4    8      0.18      0.00
   -2    4    8      0.38      0.00
   -1    4    8      0.31      0.00
    0    4    8     -0.86      0.00
    1    4    8      0.29      0.00
    2    4    8     -1.38      0.00
    3    4    8     -0.12      0.00
    4    4    8     -0.44      0.00
    5    4    8     -0.16      0.00
    6    4    8      0.37      0.00
    7    4    8      0.04      0.00
    8    4    8      0.42      0.00
    9    4    8     -0.02      0.00
   10    4    8      0.22      0.00
   11    4    8     -0.08      0.00
   12    4    8      0.07      0.00
   13    4    8      0.02      0.00
   14    4    8      0.17      0.00
   15    4    8      0.01      0.00
  -13    5    8     -0.64      0.00
  -12    5    8      0.60      0.00
  -11    5    8     -1.14      0.00
  -10    5    8      0.80      0.00
   -9    5    8     -0.26      0.00
   -8    5    8      0.39      0.00
   -7    5    8      0.48      0.00
   -6    5    8     -0.14      0.00
   -5    5    8     -0.16      0.00
   -4    5    8     -0.04      0.00
   -3    5    8     -0.09      0.00
   -2    5    8      0.62      0.00
   -1    5    8      0.22      0.00
    0    5    8      0.67      0.00
    1    5    8      0.02      0.00
    2    5    8      0.08      0.00
    3    5    8     -0.42      0.00
    4    5    8      0.07      0.00
    5    5    8     -0.66      0.00
    6    5    8      0.26      0.00
    7    5    8     -0.29      0.00
    8    5    8      0.13      0.00
    9    5    8     -0.04      0.00
   10    5    8     -0.06      0.00
   11    5    8      0.06      0.00
   -4    6    8      0.79      0.00
   -3    6    8     -0.52      0.00
   -2    6    8     -0.06      0.00
   -1    6    8      0.37      0.00
    0    6    8     -0.15      0.00
    1    6    8      0.61      0.00
  -21    0    9      1.28      0.00
  -19    0    9      0.57      0.00
  -17    0    9     -0.40      0.00
  -15    0    9     -1.40      0.00
  -13    0    9     -3.43      0.00
  -11    0    9     -4.55      0.00
   -9    0    9     -1.98      0.00
   -7    0    9      6.55      0.00
   -5    0    9     19.11      0.00
   -3    0    9     24.17      0.00
   -1    0    9     12.93      0.00
    1    0    9     -5.17      0.00
    3    0    9    -13.02      0.00
    5    0    9     -8.30      0.00
    7    0    9     -1.31      0.00
    9    0    9      1.39      0.00
   11    0    9      0.98      0.00
   13    0    9      0.40      0.00
   15    0    9      0.89      0.00
   17    0    9      0.86      0.00
   19    0    9     -0.39      0.00
  -22    1    9     -0.29      0.00
  -21    1    9     -0.24      0.00
  -20    1    9     -0.15      0.00
  -19    1    9     -0.87      0.00
  -18    1    9      0.12      0.00
  -17    1    9     -0.88      0.00
  -16    1    9      0.27      0.00
  -15    1    9      0.42      0.00
  -14    1    9      1.25      0.00
  -13    1    9      2.25      0.00
  -12    1    9      2.63      0.00
  -11    1    9      2.96      0.00
  -10    1    9      2.61      0.00
   -9    1    9      1.13      0.00
   -8    1    9     -0.70      0.00
   -7    1    9     -3.38      0.00
   -6    1    9     -7.46      0.00
   -5    1    9     -6.10      0.00
   -4    1    9    -12.49      0.00
   -3    1    9     -2.88      0.00
   -2    1    9     -9.41      0.00
   -1    1    9      2.49      0.00
    0    1    9      0.08      0.00
    1    1    9      3.70      0.00
    2    1    9      6.86      0.00
    3    1    9      0.54      0.00
    4    1    9      6.13      0.00
    5    1    9     -1.89      0.00
    6    1    9      1.62      0.00
    7    1    9     -0.93      0.00
    8    1    9     -0.90      0.00
    9    1    9      0.86      0.00
   10    1    9     -0.62      0.00
   11    1    9      0.95      0.00
   12    1    9      0.04      0.00
   13    1    9      0.02      0.00
   14    1    9     -0.24      0.00
   15    1    9     -0.48      0.00
   16    1    9     -0.93      0.00
   17    1    9     -0.41      0.00
   18    1    9     -0.52      0.00
   19    1    9     -0.32      0.00
   20    1    9      0.05      0.00
  -21    2    9     -0.13      0.00
  -20    2    9      0.44      0.00
  -19    2    9     -0.23      0.00
  -18    2    9      0.82      0.00
  -17    2    9     -0.36      0.00
  -16    2    9      0.05      0.00
  -15    2    9     -0.50      0.00
  -14    2    9     -1.15      0.00
  -13    2    9     -0.18      0.00
  -12    2    9     -1.87      0.00
  -11    2    9      0.22      0.00
  -10    2    9     -1.62      0.00
   -9    2    9      0.35      0.00
   -8    2    9      0.78      0.00
   -7    2    9      0.91      0.00
   -6    2    9      3.95      0.00
   -5    2    9      0.68      0.00
   -4    2    9      3.45      0.00
   -3    2    9     -0.92      0.00
   -2    2    9     -0.61      0.00
   -1    2    9     -2.41      0.00
    0    2    9     -2.87      0.00
    1    2    9     -2.18      0.00
    2    2    9     -1.21      0.00
    3    2    9     -0.35      0.00
    4    2    9      1.57      0.00
    5    2    9      1.13      0.00
    6    2    9      1.75      0.00
    7    2    9      1.02      0.00
    8    2    9     -0.39      0.00
    9    2    9     -0.23      0.00
   10    2    9     -1.36      0.00
   11    2    9     -0.73      0.00
   12    2    9     -0.35      0.00
   13    2    9     -0.14      0.00
   14    2    9      0.80      0.00
   15    2    9      0.41      0.00
   16    2    9      0.51      0.00
   17    2    9      0.26      0.00
   18    2    9     -0.33      0.00
   19    2    9     -0.05      0.00
  -19    3    9     -0.14      0.00
  -18    3    9      0.21      0.00
  -17    3    9     -0.18      0.00
  -16    3    9      0.36      0.00
  -15    3    9     -0.21      0.00
  -14    3    9      0.07      0.00
  -13    3    9     -0.47      0.00
  -12    3    9     -0.50      0.00
  -11    3    9     -0.32      0.00
  -10    3    9     -0.67      0.00
   -9    3    9     -0.40      0.00
   -8    3    9     -0.39      0.00
   -7    3    9     -1.03      0.00
   -6    3    9      0.49      0.00
   -5    3    9     -1.05      0.00
   -4    3    9      2.06      0.00
   -3    3    9      0.20      0.00
   -2    3    9      2.43      0.00
   -1    3    9      1.51      0.00
    0    3    9      1.01      0.00
    1    3    9      0.94      0.00
    2    3    9     -1.09      0.00
    3    3    9     -0.79      0.00
    4    3    9     -1.86      0.00
    5    3    9     -1.16      0.00
    6    3    9     -0.54      0.00
    7    3    9     -0.04      0.00
    8    3    9      0.94      0.00
    9    3    9      0.68      0.00
   10    3    9      1.05      0.00
   11    3    9      0.31      0.00
   12    3    9      0.02      0.00
   13    3    9     -0.32      0.00
   14    3    9     -0.56      0.00
   15    3    9     -0.23      0.00
   16    3    9     -0.36      0.00
   17    3    9      0.28      0.00
  -17    4    9     -0.04      0.00
  -16    4    9     -0.14      0.00
  -15    4    9      0.16      0.00
  -14    4    9      0.32      0.00
  -13    4    9     -0.07      0.00
  -12    4    9      0.74      0.00
  -11    4    9     -0.18      0.00
  -10    4    9      0.46      0.00
   -9    4    9      0.51      0.00
   -8    4    9      0.32      0.00
   -7    4    9      0.90      0.00
   -6    4    9      0.16      0.00
   -5    4    9      0.06      0.00
   -4    4    9     -0.27      0.00
   -3    4    9     -0.40      0.00
   -2    4    9     -0.47      0.00
   -1    4    9      0.42      0.00
    0    4    9     -0.50      0.00
    1    4    9      1.35      0.00
    2    4    9      0.11      0.00
    3    4    9      0.88      0.00
    4    4    9      0.62      0.00
    5    4    9     -0.38      0.00
    6    4    9      0.24      0.00
    7    4    9     -0.69      0.00
    8    4    9     -0.07      0.00
    9    4    9     -0.47      0.00
   10    4    9     -0.03      0.00
   11    4    9     -0.15      0.00
   12    4    9      0.00      0.00
   13    4    9     -0.09      0.00
   14    4    9     -0.04      0.00
  -13    5    9     -0.30      0.00
  -12    5    9      0.81      0.00
  -11    5    9     -0.82      0.00
  -10    5    9      0.94      0.00
   -9    5    9     -0.61      0.00
   -8    5    9     -0.28      0.00
   -7    5    9      0.09      0.00
   -6    5    9     -0.24      0.00
   -5    5    9      0.41      0.00
   -4    5    9      0.49      0.00
   -3    5    9     -0.25      0.00
   -2    5    9      0.21      0.00
   -1    5    9     -0.94      0.00
    0    5    9      0.02      0.00
    1    5    9     -0.62      0.00
    2    5    9      0.26      0.00
    3    5    9     -0.07      0.00
    4    5    9      0.74      0.00
    5    5    9      0.02      0.00
    6    5    9      0.52      0.00
    7    5    9      0.18      0.00
    8    5    9      0.01      0.00
    9    5    9      0.19      0.00
   10    5    9     -0.12      0.00
  -22    0   10     -0.84      0.00
  -20    0   10     -0.53      0.00
  -18    0   10      0.71      0.00
  -16    0   10      1.60      0.00
  -14    0   10      2.20      0.00
  -12    0   10      2.45      0.00
  -10    0   10      0.86      0.00
   -8    0   10     -3.68      0.00
   -6    0   10    -11.93      0.00
   -4    0   10    -18.97      0.00
   -2    0   10    -15.25      0.00
    0    0   10     -1.18      0.00
    2    0   10     10.10      0.00
    4    0   10      9.77      0.00
    6    0   10      2.71      0.00
    8    0   10     -2.16      0.00
   10    0   10     -2.25      0.00
   12    0   10     -0.49      0.00
   14    0   10      0.14      0.00
   16    0   10     -0.30      0.00
   18    0   10      0.25      0.00
   20    0   10      0.88      0.00
  -22    1   10      0.14      0.00
  -21    1   10      0.18      0.00
  -20    1   10      0.55      0.00
  -19    1   10     -0.14      0.00
  -18    1   10      0.63      0.00
  -17    1   10     -0.46      0.00
  -16    1   10     -0.18      0.00
  -15    1   10     -0.79      0.00
  -14    1   10     -1.66      0.00
  -13    1   10     -1.42      0.00
  -12    1   10     -2.55      0.00
  -11    1   10     -1.45      0.00
  -10    1   10     -1.66      0.00
   -9    1   10      0.22      0.00
   -8    1   10      1.78      0.00
   -7    1   10      4.30      0.00
   -6    1   10      6.22      0.00
   -5    1   10      8.99      0.00
   -4    1   10      6.47      0.00
   -3    1   10      9.34      0.00
   -2    1   10      1.48      0.00
   -1    1   10      3.05      0.00
    0    1   10     -3.08      0.00
    1    1   10     -4.55      0.00
    2    1   10     -3.06      0.00
    3    1   10     -6.62      0.00
    4    1   10     -0.25      0.00
    5    1   10     -2.96      0.00
    6    1   10      1.15      0.00
    7    1   10      1.12      0.00
    8    1   10      0.31      0.00
    9    1   10      1.81      0.00
   10    1   10     -0.45      0.00
   11    1   10      0.58      0.00
   12    1   10     -0.19      0.00
   13    1   10     -0.14      0.00
   14    1   10      0.24      0.00
   15    1   10      0.23      0.00
   16    1   10      0.40      0.00
   17    1   10      0.39      0.00
   18    1   10      0.31      0.00
   19    1   10     -0.08      0.00
  -21    2   10     -0.18      0.00
  -20    2   10      0.12      0.00
  -19    2   10     -0.51      0.00
  -18    2   10      0.17      0.00
  -17    2   10     -0.20      0.00
  -16    2   10      0.30      0.00
  -15    2   10      0.77      0.00
  -14    2   10      0.34      0.00
  -13    2   10      1.27      0.00
  -12    2   10      0.04      0.00
  -11    2   10      1.19      0.00
  -10    2   10      0.02      0.00
   -9    2   10      0.01      0.00
   -8    2   10     -0.31      0.00
   -7    2   10     -2.83      0.00
   -6    2   10     -0.90      0.00
   -5    2   10     -4.67      0.00
   -4    2   10     -0.31      0.00
   -3    2   10     -2.26      0.00
   -2    2   10      1.00      0.00
   -1    2   10      1.78      0.00
    0    2   10      1.81      0.00
    1    2   10      2.81      0.00
    2    2   10      1.07      0.00
    3    2   10      0.65      0.00
    4    2   10     -0.62      0.00
    5    2   10     -1.51      0.00
    6    2   10     -1.36      0.00
    7    2   10     -0.97      0.00
    8    2   10     -0.45      0.00
    9    2   10      0.58      0.00
   10    2   10      0.64      0.00
   11    2   10      0.62      0.00
   12    2   10      0.51      0.00
   13    2   10     -0.25      0.00
   14    2   10     -0.14      0.00
   15    2   10     -0.45      0.00
   16    2   10     -0.31      0.00
   17    2   10      0.11      0.00
   18    2   10      0.00      0.00
  -19    3   10     -0.08      0.00
  -18    3   10      0.13      0.00
  -17    3   10     -0.20      0.00
  -16    3   10      0.09      0.00
  -15    3   10     -0.26      0.00
  -14    3   10      0.40      0.00
  -13    3   10      0.00      0.00
  -12    3   10      0.53      0.00
  -11    3   10      0.23      0.00
  -10    3   10      0.20      0.00
   -9    3   10     -0.07      0.00
   -8    3   10      0.42      0.00
   -7    3   10     -0.26      0.00
   -6    3   10      0.82      0.00
   -5    3   10     -0.75      0.00
   -4    3   10      0.37      0.00
   -3    3   10     -1.47      0.00
   -2    3   10     -0.99      0.00
   -1    3   10     -1.09      0.00
    0    3   10     -1.58      0.00
    1    3   10      0.34      0.00
    2    3   10     -0.20      0.00
    3    3   10      1.62      0.00
    4    3   10      1.22      0.00
    5    3   10      1.09      0.00
    6    3   10      0.82      0.00
    7    3   10     -0.58      0.00
    8    3   10     -0.26      0.00
    9    3   10     -1.34      0.00
   10    3   10     -0.51      0.00
   11    3   10     -0.62      0.00
   12    3   10     -0.02      0.00
   13    3   10      0.42      0.00
   14    3   10      0.16      0.00
   15    3   10      0.61      0.00
   16    3   10     -0.33      0.00
   17    3   10      0.27      0.00
  -16    4   10     -0.16      0.00
  -15    4   10     -0.21      0.00
  -14    4   10     -0.08      0.00
  -13    4   10     -0.64      0.00
  -12    4   10      0.31      0.00
  -11    4   10     -0.29      0.00
  -10    4   10      0.14      0.00
   -9    4   10      0.21      0.00
   -8    4   10     -0.60      0.00
   -7    4   10     -0.01      0.00
   -6    4   10     -0.58      0.00
   -5    4   10      0.09      0.00
   -4    4   10      0.11      0.00
   -3    4   10      0.39      0.00
   -2    4   10     -0.01      0.00
   -1    4   10      0.52      0.00
    0    4   10     -0.85      0.00
    1    4   10      0.10      0.00
    2    4   10     -1.08      0.00
    3    4   10     -0.77      0.00
    4    4   10      0.05      0.00
    5    4   10     -0.61      0.00
    6    4   10      0.80      0.00
    7    4   10      0.03      0.00
    8    4   10      0.55      0.00
    9    4   10      0.11      0.00
   10    4   10      0.27      0.00
   11    4   10      0.02      0.00
   12    4   10      0.07      0.00
   13    4   10      0.07      0.00
   14    4   10      0.11      0.00
  -12    5   10      0.58      0.00
  -11    5   10     -1.04      0.00
  -10    5   10      0.62      0.00
   -9    5   10     -0.30      0.00
   -8    5   10      0.04      0.00
   -7    5   10      0.68      0.00
   -6    5   10     -0.51      0.00
   -5    5   10     -0.26      0.00
   -4    5   10     -0.16      0.00
   -3    5   10     -0.75      0.00
   -2    5   10      0.79      0.00
   -1    5   10     -0.31      0.00
    0    5   10      0.97      0.00
    1    5   10     -0.10      0.00
    2    5   10      0.27      0.00
    3    5   10     -0.43      0.00
    4    5   10     -0.34      0.00
    5    5   10     -0.62      0.00
    6    5   10     -0.59      0.00
    7    5   10     -0.01      0.00
    8    5   10     -0.52      0.00
    9    5   10      0.25      0.00
   10    5   10     -0.09      0.00
  -21    0   11      0.34      0.00
  -19    0   11     -0.54      0.00
  -17    0   11     -1.68      0.00
  -15    0   11     -1.83      0.00
  -13    0   11     -1.11      0.00
  -11    0   11      0.30      0.00
   -9    0   11      2.59      0.00
   -7    0   11      6.41      0.00
   -5    0   11     11.49      0.00
   -3    0   11     12.50      0.00
   -1    0   11      5.08      0.00
    1    0   11     -4.92      0.00
    3    0   11     -8.27      0.00
    5    0   11     -3.93      0.00
    7    0   11      1.60      0.00
    9    0   11      2.95      0.00
   11    0   11      1.00      0.00
   13    0   11     -0.67      0.00
   15    0   11     -0.53      0.00
   17    0   11     -0.21      0.00
   19    0   11     -0.69      0.00
  -22    1   11     -0.07      0.00
  -21    1   11     -0.28      0.00
  -20    1   11     -0.03      0.00
  -19    1   11     -0.32      0.00
  -18    1   11      0.41      0.00
  -17    1   11      0.20      0.00
  -16    1   11      0.63      0.00
  -15    1   11      1.16      0.00
  -14    1   11      0.66      0.00
  -13    1   11      1.84      0.00
  -12    1   11      0.48      0.00
  -11    1   11      1.41      0.00
  -10    1   11     -0.34      0.00
   -9    1   11     -0.64      0.00
   -8    1   11     -2.25      0.00
   -7    1   11     -4.42      0.00
   -6    1   11     -5.08      0.00
   -5    1   11     -7.03      0.00
   -4    1   11     -6.74      0.00
   -3    1   11     -4.60      0.00
   -2    1   11     -4.23      0.00
   -1    1   11      0.70      0.00
    0    1   11      1.53      0.00
    1    1   11      3.55      0.00
    2    1   11      5.12      0.00
    3    1   11      2.33      0.00
    4    1   11      3.60      0.00
    5    1   11     -0.25      0.00
    6    1   11     -0.39      0.00
    7    1   11     -1.10      0.00
    8    1   11     -2.28      0.00
    9    1   11     -0.43      0.00
   10    1   11     -1.28      0.00
   11    1   11      0.03      0.00
   12    1   11      0.06      0.00
   13    1   11     -0.01      0.00
   14    1   11      0.35      0.00
   15    1   11     -0.19      0.00
   16    1   11      0.00      0.00
   17    1   11     -0.30      0.00
   18    1   11      0.10      0.00
   19    1   11     -0.11      0.00
  -21    2   11     -0.04      0.00
  -20    2   11      0.21      0.00
  -19    2   11     -0.05      0.00
  -18    2   11      0.24      0.00
  -17    2   11     -0.10      0.00
  -16    2   11     -0.38      0.00
  -15    2   11     -0.23      0.00
  -14    2   11     -0.77      0.00
  -13    2   11     -0.21      0.00
  -12    2   11     -0.56      0.00
  -11    2   11     -0.20      0.00
  -10    2   11     -0.03      0.00
   -9    2   11     -0.19      0.00
   -8    2   11      1.52      0.00
   -7    2   11      0.56      0.00
   -6    2   11      3.76      0.00
   -5    2   11      0.94      0.00
   -4    2   11      3.71      0.00
   -3    2   11      0.30      0.00
   -2    2   11      0.25      0.00
   -1    2   11     -0.68      0.00
    0    2   11     -2.71      0.00
    1    2   11     -1.07      0.00
    2    2   11     -2.33      0.00
    3    2   11     -0.12      0.00
    4    2   11      0.19      0.00
    5    2   11      1.04      0.00
    6    2   11      1.56      0.00
    7    2   11      0.86      0.00
    8    2   11      0.56      0.00
    9    2   11     -0.26      0.00
   10    2   11     -0.40      0.00
   11    2   11     -0.64      0.00
   12    2   11     -0.17      0.00
   13    2   11     -0.18      0.00
   14    2   11      0.17      0.00
   15    2   11      0.23      0.00
   16    2   11      0.01      0.00
   17    2   11      0.15      0.00
   18    2   11     -0.09      0.00
  -19    3   11     -0.04      0.00
  -18    3   11      0.05      0.00
  -17    3   11     -0.05      0.00
  -16    3   11      0.23      0.00
  -15    3   11     -0.13      0.00
  -14    3   11      0.33      0.00
  -13    3   11     -0.50      0.00
  -12    3   11      0.11      0.00
  -11    3   11     -0.25      0.00
  -10    3   11      0.28      0.00
   -9    3   11      0.00      0.00
   -8    3   11      0.48      0.00
   -7    3   11     -0.31      0.00
   -6    3   11      0.08      0.00
   -5    3   11     -0.39      0.00
   -4    3   11      0.27      0.00
   -3    3   11      0.28      0.00
   -2    3   11      0.61      0.00
   -1    3   11      1.29      0.00
    0    3   11      0.09      0.00
    1    3   11      0.99      0.00
    2    3   11     -0.96      0.00
    3    3   11     -0.59      0.00
    4    3   11     -1.17      0.00
    5    3   11     -1.19      0.00
    6    3   11      0.07      0.00
    7    3   11     -0.34      0.00
    8    3   11      1.18      0.00
    9    3   11      0.42      0.00
   10    3   11      0.97      0.00
   11    3   11      0.35      0.00
   12    3   11     -0.09      0.00
   13    3   11      0.01      0.00
   14    3   11     -0.69      0.00
   15    3   11      0.26      0.00
   16    3   11     -0.50      0.00
  -16    4   11      0.17      0.00
  -15    4   11      0.10      0.00
  -14    4   11      0.45      0.00
  -13    4   11     -0.18      0.00
  -12    4   11      0.25      0.00
  -11    4   11     -0.38      0.00
  -10    4   11     -0.59      0.00
   -9    4   11      0.05      0.00
   -8    4   11     -0.45      0.00
   -7    4   11      0.61      0.00
   -6    4   11      0.09      0.00
   -5    4   11      0.28      0.00
   -4    4   11     -0.11      0.00
   -3    4   11     -0.14      0.00
   -2    4   11     -0.33      0.00
   -1    4   11      0.25      0.00
    0    4   11     -0.20      0.00
    1    4   11      0.87      0.00
    2    4   11      0.55      0.00
    3    4   11      0.45      0.00
    4    4   11      0.82      0.00
    5    4   11     -0.59      0.00
    6    4   11      0.11      0.00
    7    4   11     -0.57      0.00
    8    4   11     -0.16      0.00
    9    4   11     -0.26      0.00
   10    4   11     -0.02      0.00
   11    4   11     -0.13      0.00
   12    4   11     -0.07      0.00
   13    4   11     -0.05      0.00
  -12    5   11      0.58      0.00
  -11    5   11     -0.44      0.00
  -10    5   11      0.72      0.00
   -9    5   11     -0.07      0.00
   -8    5   11     -0.62      0.00
   -7    5   11      0.38      0.00
   -6    5   11     -0.48      0.00
   -5    5   11      0.35      0.00
   -4    5   11      0.82      0.00
   -3    5   11     -0.42      0.00
   -2    5   11      0.73      0.00
   -1    5   11     -0.90      0.00
    0    5   11      0.12      0.00
    1    5   11     -0.46      0.00
    2    5   11     -0.04      0.00
    3    5   11      0.41      0.00
    4    5   11      0.30      0.00
    5    5   11      0.95      0.00
    6    5   11      0.07      0.00
    7    5   11      0.85      0.00
    8    5   11     -0.41      0.00
    9    5   11      0.25      0.00
  -22    0   12     -0.01      0.00
  -20    0   12      0.32      0.00
  -18    0   12      1.30      0.00
  -16    0   12      1.71      0.00
  -14    0   12      0.66      0.00
  -12    0   12     -1.01      0.00
  -10    0   12     -2.35      0.00
   -8    0   12     -3.36      0.00
   -6    0   12     -5.11      0.00
   -4    0   12     -7.03      0.00
   -2    0   12     -5.30      0.00
    0    0   12      0.41      0.00
    2    0   12      4.67      0.00
    4    0   12      3.72      0.00
    6    0   12     -0.38      0.00
    8    0   12     -2.67      0.00
   10    0   12     -1.43      0.00
   12    0   12      0.62      0.00
   14    0   12      1.08      0.00
   16    0   12      0.40      0.00
   18    0   12      0.30      0.00
  -21    1   12      0.11      0.00
  -20    1   12      0.07      0.00
  -19    1   12     -0.15      0.00
  -18    1   12     -0.27      0.00
  -17    1   12     -0.52      0.00
  -16    1   12     -0.90      0.00
  -15    1   12     -0.33      0.00
  -14    1   12     -1.22      0.00
  -13    1   12      0.15      0.00
  -12    1   12     -0.84      0.00
  -11    1   12      0.67      0.00
  -10    1   12      0.32      0.00
   -9    1   12      1.29      0.00
   -8    1   12      2.52      0.00
   -7    1   12      2.23      0.00
   -6    1   12      5.28      0.00
   -5    1   12      3.33      0.00
   -4    1   12      5.49      0.00
   -3    1   12      3.28      0.00
   -2    1   12      1.76      0.00
   -1    1   12      0.60      0.00
    0    1   12     -2.30      0.00
    1    1   12     -2.63      0.00
    2    1   12     -3.18      0.00
    3    1   12     -2.99      0.00
    4    1   12     -1.10      0.00
    5    1   12     -0.48      0.00
    6    1   12      1.02      0.00
    7    1   12      1.85      0.00
    8    1   12      1.20      0.00
    9    1   12      1.63      0.00
   10    1   12      0.41      0.00
   11    1   12      0.23      0.00
   12    1   12     -0.03      0.00
   13    1   12     -0.55      0.00
   14    1   12     -0.04      0.00
   15    1   12     -0.43      0.00
   16    1   12      0.15      0.00
   17    1   12     -0.19      0.00
   18    1   12      0.16      0.00
  -20    2   12     -0.01      0.00
  -19    2   12     -0.16      0.00
  -18    2   12      0.03      0.00
  -17    2   12      0.02      0.00
  -16    2   12      0.06      0.00
  -15    2   12      0.38      0.00
  -14    2   12      0.15      0.00
  -13    2   12      0.13      0.00
  -12    2   12      0.25      0.00
  -11    2   12     -0.30      0.00
  -10    2   12      0.39      0.00
   -9    2   12     -0.88      0.00
   -8    2   12     -0.07      0.00
   -7    2   12     -2.13      0.00
   -6    2   12     -0.98      0.00
   -5    2   12     -3.20      0.00
   -4    2   12     -1.10      0.00
   -3    2   12     -1.78      0.00
   -2    2   12     -0.52      0.00
   -1    2   12      1.38      0.00
    0    2   12      0.37      0.00
    1    2   12      2.75      0.00
    2    2   12      0.52      0.00
    3    2   12      1.25      0.00
    4    2   12     -0.32      0.00
    5    2   12     -1.09      0.00
    6    2   12     -0.80      0.00
    7    2   12     -1.44      0.00
    8    2   12     -0.19      0.00
    9    2   12     -0.22      0.00
   10    2   12      0.48      0.00
   11    2   12      0.32      0.00
   12    2   12      0.37      0.00
   13    2   12      0.16      0.00
   14    2   12      0.00      0.00
   15    2   12      0.04      0.00
   16    2   12     -0.22      0.00
   17    2   12     -0.05      0.00
  -19    3   12      0.02      0.00
  -18    3   12      0.04      0.00
  -17    3   12     -0.07      0.00
  -16    3   12     -0.08      0.00
  -15    3   12     -0.42      0.00
  -14    3   12      0.19      0.00
  -13    3   12     -0.39      0.00
  -12    3   12      0.30      0.00
  -11    3   12     -0.31      0.00
  -10    3   12     -0.07      0.00
   -9    3   12     -0.58      0.00
   -8    3   12     -0.06      0.00
   -7    3   12     -0.08      0.00
   -6    3   12      0.09      0.00
   -5    3   12      0.56      0.00
   -4    3   12      0.01      0.00
   -3    3   12      0.15      0.00
   -2    3   12     -0.52      0.00
   -1    3   12     -0.10      0.00
    0    3   12     -1.03      0.00
    1    3   12      0.38      0.00
    2    3   12     -0.27      0.00
    3    3   12      0.82      0.00
    4    3   12      0.90      0.00
    5    3   12      0.27      0.00
    6    3   12      0.81      0.00
    7    3   12     -0.74      0.00
    8    3   12     -0.10      0.00
    9    3   12     -0.94      0.00
   10    3   12     -0.52      0.00
   11    3   12     -0.23      0.00
   12    3   12     -0.31      0.00
   13    3   12      0.55      0.00
   14    3   12     -0.20      0.00
   15    3   12      0.60      0.00
   16    3   12     -0.45      0.00
  -16    4   12      0.00      0.00
  -15    4   12     -0.22      0.00
  -14    4   12      0.07      0.00
  -13    4   12     -0.20      0.00
  -12    4   12      0.22      0.00
  -11    4   12      0.61      0.00
  -10    4   12      0.26      0.00
   -9    4   12      0.90      0.00
   -8    4   12     -0.22      0.00
   -7    4   12      0.01      0.00
   -6    4   12     -0.44      0.00
   -5    4   12     -0.23      0.00
   -4    4   12      0.04      0.00
   -3    4   12      0.09      0.00
   -2    4   12      0.16      0.00
   -1    4   12      0.09      0.00
    0    4   12     -0.38      0.00
    1    4   12     -0.26      0.00
    2    4   12     -0.69      0.00
    3    4   12     -0.69      0.00
    4    4   12      0.05      0.00
    5    4   12     -0.26      0.00
    6    4   12      0.52      0.00
    7    4   12      0.20      0.00
    8    4   12      0.19      0.00
    9    4   12      0.03      0.00
   10    4   12      0.12      0.00
   11    4   12      0.01      0.00
   12    4   12      0.04      0.00
   13    4   12      0.14      0.00
  -11    5   12     -0.61      0.00
  -10    5   12     -0.03      0.00
   -9    5   12      0.15      0.00
   -8    5   12     -0.23      0.00
   -7    5   12      1.00      0.00
   -6    5   12     -0.22      0.00
   -5    5   12     -0.19      0.00
   -4    5   12      0.14      0.00
   -3    5   12     -0.92      0.00
   -2    5   12      0.55      0.00
   -1    5   12     -0.30      0.00
    0    5   12      0.37      0.00
    2    5   12     -0.28      0.00
    3    5   12      0.29      0.00
    4    5   12     -0.98      0.00
    5    5   12      0.06      0.00
    6    5   12     -1.06      0.00
    7    5   12      0.40      0.00
    8    5   12     -0.44      0.00
  -21    0   13     -0.26      0.00
  -19    0   13     -0.77      0.00
  -17    0   13     -1.28      0.00
  -15    0   13     -0.64      0.00
  -13    0   13      1.07      0.00
  -11    0   13      2.22      0.00
   -9    0   13      2.02      0.00
   -7    0   13      1.33      0.00
   -5    0   13      1.77      0.00
   -3    0   13      2.76      0.00
   -1    0   13      1.71      0.00
    1    0   13     -0.88      0.00
    3    0   13     -1.99      0.00
    5    0   13     -0.43      0.00
    7    0   13      1.63      0.00
    9    0   13      1.39      0.00
   11    0   13     -0.32      0.00
   13    0   13     -1.09      0.00
   15    0   13     -0.52      0.00
   17    0   13      0.02      0.00
  -21    1   13      0.08      0.00
  -20    1   13     -0.07      0.00
  -19    1   13      0.26      0.00
  -18    1   13      0.30      0.00
  -17    1   13      0.69      0.00
  -16    1   13      0.20      0.00
  -15    1   13      0.88      0.00
  -14    1   13     -0.42      0.00
  -13    1   13      0.37      0.00
  -12    1   13     -0.92      0.00
  -11    1   13     -0.46      0.00
  -10    1   13     -0.97      0.00
   -9    1   13     -1.45      0.00
   -8    1   13     -0.73      0.00
   -7    1   13     -2.96      0.00
   -6    1   13     -0.67      0.00
   -5    1   13     -4.20      0.00
   -4    1   13     -1.20      0.00
   -3    1   13     -2.91      0.00
   -2    1   13     -1.17      0.00
   -1    1   13      0.42      0.00
    0    1   13      0.36      0.00
    1    1   13      2.60      0.00
    2    1   13      1.49      0.00
    3    1   13      1.95      0.00
    4    1   13      0.75      0.00
    5    1   13     -0.25      0.00
    6    1   13     -0.94      0.00
    7    1   13     -1.41      0.00
    8    1   13     -1.44      0.00
    9    1   13     -0.88      0.00
   10    1   13     -0.43      0.00
   11    1   13     -0.11      0.00
   12    1   13      0.45      0.00
   13    1   13      0.09      0.00
   14    1   13      0.61      0.00
   15    1   13      0.01      0.00
   16    1   13      0.31      0.00
   17    1   13     -0.09      0.00
   18    1   13      0.19      0.00
  -20    2   13      0.04      0.00
  -19    2   13     -0.05      0.00
  -18    2   13      0.19      0.00
  -17    2   13     -0.03      0.00
  -16    2   13     -0.01      0.00
  -15    2   13      0.02      0.00
  -14    2   13      0.06      0.00
  -13    2   13     -0.13      0.00
  -12    2   13      0.50      0.00
  -11    2   13     -0.36      0.00
  -10    2   13      0.78      0.00
   -9    2   13     -0.24      0.00
   -8    2   13      1.03      0.00
   -7    2   13      0.64      0.00
   -6    2   13      1.65      0.00
   -5    2   13      1.33      0.00
   -4    2   13      1.88      0.00
   -3    2   13      1.28      0.00
   -2    2   13      0.17      0.00
   -1    2   13      0.55      0.00
    0    2   13     -1.95      0.00
    1    2   13     -0.35      0.00
    2    2   13     -1.96      0.00
    3    2   13     -0.31      0.00
    4    2   13      0.03      0.00
    5    2   13      0.33      0.00
    6    2   13      1.55      0.00
    7    2   13      0.45      0.00
    8    2   13      0.92      0.00
    9    2   13     -0.08      0.00
   10    2   13     -0.16      0.00
   11    2   13     -0.35      0.00
   12    2   13     -0.40      0.00
   13    2   13     -0.19      0.00
   14    2   13     -0.22      0.00
   15    2   13      0.10      0.00
   16    2   13      0.03      0.00
   17    2   13      0.21      0.00
  -18    3   13     -0.09      0.00
  -17    3   13      0.14      0.00
  -16    3   13      0.31      0.00
  -15    3   13      0.13      0.00
  -14    3   13      0.52      0.00
  -13    3   13     -0.18      0.00
  -12    3   13      0.36      0.00
  -11    3   13     -0.06      0.00
  -10    3   13      0.46      0.00
   -9    3   13      0.08      0.00
   -8    3   13      0.25      0.00
   -7    3   13      0.09      0.00
   -6    3   13     -0.71      0.00
   -5    3   13      0.11      0.00
   -4    3   13     -0.81      0.00
   -3    3   13      0.00      0.00
   -2    3   13     -0.14      0.00
   -1    3   13      0.43      0.00
    0    3   13     -0.07      0.00
    1    3   13      0.71      0.00
    2    3   13     -0.36      0.00
    3    3   13     -0.12      0.00
    4    3   13     -0.28      0.00
    5    3   13     -0.85      0.00
    6    3   13      0.27      0.00
    7    3   13     -0.33      0.00
    8    3   13      0.60      0.00
    9    3   13      0.49      0.00
   10    3   13      0.34      0.00
   11    3   13      0.58      0.00
   12    3   13     -0.27      0.00
   13    3   13      0.30      0.00
   14    3   13     -0.52      0.00
   15    3   13      0.27      0.00
  -16    4   13      0.02      0.00
  -15    4   13     -0.11      0.00
  -14    4   13      0.06      0.00
  -13    4   13      0.02      0.00
  -12    4   13     -0.41      0.00
  -11    4   13     -0.14      0.00
  -10    4   13     -0.96      0.00
   -9    4   13     -0.16      0.00
   -8    4   13     -0.29      0.00
   -7    4   13      0.25      0.00
   -6    4   13      0.39      0.00
   -5    4   13      0.11      0.00
   -4    4   13      0.08      0.00
   -3    4   13     -0.31      0.00
   -2    4   13      0.02      0.00
   -1    4   13     -0.10      0.00
    0    4   13      0.20      0.00
    1    4   13      0.49      0.00
    2    4   13      0.37      0.00
    3    4   13      0.43      0.00
    4    4   13      0.28      0.00
    5    4   13     -0.25      0.00
    6    4   13     -0.15      0.00
    7    4   13     -0.23      0.00
    8    4   13     -0.10      0.00
    9    4   13     -0.01      0.00
   10    4   13      0.07      0.00
   11    4   13     -0.03      0.00
   12    4   13     -0.06      0.00
  -11    5   13      0.12      0.00
  -10    5   13      0.16      0.00
   -9    5   13      0.20      0.00
   -8    5   13     -0.84      0.00
   -7    5   13     -0.04      0.00
   -6    5   13     -0.61      0.00
   -5    5   13     -0.12      0.00
   -4    5   13      0.60      0.00
   -3    5   13     -0.21      0.00
   -2    5   13      0.48      0.00
   -1    5   13     -0.08      0.00
    0    5   13     -0.21      0.00
    1    5   13      0.23      0.00
    2    5   13     -0.64      0.00
    3    5   13      0.66      0.00
    4    5   13     -0.44      0.00
    5    5   13      0.95      0.00
    6    5   13     -0.29      0.00
    7    5   13      0.54      0.00
  -20    0   14      0.45      0.00
  -18    0   14      0.66      0.00
  -16    0   14      0.41      0.00
  -14    0   14     -0.70      0.00
  -12    0   14     -1.82      0.00
  -10    0   14     -1.44      0.00
   -8    0   14      0.23      0.00
   -6    0   14      1.44      0.00
   -4    0   14      0.46      0.00
   -2    0   14     -1.39      0.00
    0    0   14     -1.56      0.00
    2    0   14     -0.31      0.00
    4    0   14      0.28      0.00
    6    0   14     -0.50      0.00
    8    0   14     -0.83      0.00
   10    0   14      0.13      0.00
   12    0   14      0.80      0.00
   14    0   14      0.37      0.00
   16    0   14     -0.26      0.00
   18    0   14     -0.26      0.00
  -21    1   14      0.12      0.00
  -20    1   14     -0.21      0.00
  -19    1   14     -0.09      0.00
  -18    1   14     -0.39      0.00
  -17    1   14     -0.06      0.00
  -16    1   14     -0.64      0.00
  -15    1   14      0.47      0.00
  -14    1   14     -0.24      0.00
  -13    1   14      0.97      0.00
  -12    1   14      0.60      0.00
  -11    1   14      0.89      0.00
  -10    1   14      1.08      0.00
   -9    1   14      0.16      0.00
   -8    1   14      1.36      0.00
   -7    1   14     -0.69      0.00
   -6    1   14      2.06      0.00
   -5    1   14     -0.68      0.00
   -4    1   14      2.35      0.00
   -3    1   14      0.46      0.00
   -2    1   14      0.91      0.00
   -1    1   14      0.88      0.00
    0    1   14     -1.20      0.00
    1    1   14      0.13      0.00
    2    1   14     -1.85      0.00
    3    1   14     -0.29      0.00
    4    1   14     -0.55      0.00
    5    1   14      0.18      0.00
    6    1   14      0.95      0.00
    7    1   14      0.80      0.00
    8    1   14      1.06      0.00
    9    1   14      0.40      0.00
   10    1   14      0.32      0.00
   11    1   14     -0.32      0.00
   12    1   14     -0.04      0.00
   13    1   14     -0.53      0.00
   14    1   14     -0.03      0.00
   15    1   14     -0.33      0.00
   16    1   14     -0.04      0.00
   17    1   14     -0.11      0.00
  -20    2   14      0.08      0.00
  -19    2   14     -0.21      0.00
  -18    2   14      0.08      0.00
  -17    2   14     -0.31      0.00
  -16    2   14     -0.07      0.00
  -15    2   14     -0.17      0.00
  -14    2   14     -0.08      0.00
  -13    2   14     -0.44      0.00
  -12    2   14      0.19      0.00
  -11    2   14     -0.75      0.00
  -10    2   14      0.31      0.00
   -9    2   14     -0.67      0.00
   -8    2   14     -0.24      0.00
   -7    2   14     -0.46      0.00
   -6    2   14     -1.09      0.00
   -5    2   14     -0.87      0.00
   -4    2   14     -1.48      0.00
   -3    2   14     -0.94      0.00
   -2    2   14     -1.18      0.00
   -1    2   14      0.56      0.00
    0    2   14     -0.15      0.00
    1    2   14      1.70      0.00
    2    2   14      0.52      0.00
    3    2   14      0.86      0.00
    4    2   14      0.23      0.00
    5    2   14     -0.91      0.00
    6    2   14     -0.35      0.00
    7    2   14     -1.30      0.00
    8    2   14     -0.35      0.00
    9    2   14     -0.25      0.00
   10    2   14      0.09      0.00
   11    2   14      0.43      0.00
   12    2   14      0.22      0.00
   13    2   14      0.42      0.00
   14    2   14      0.07      0.00
   15    2   14      0.12      0.00
   16    2   14     -0.21      0.00
  -18    3   14     -0.14      0.00
  -17    3   14     -0.09      0.00
  -16    3   14     -0.28      0.00
  -15    3   14     -0.49      0.00
  -14    3   14     -0.01      0.00
  -13    3   14     -0.42      0.00
  -12    3   14      0.18      0.00
  -11    3   14     -0.35      0.00
  -10    3   14      0.11      0.00
   -9    3   14     -0.26      0.00
   -8    3   14      0.04      0.00
   -7    3   14      0.49      0.00
   -6    3   14     -0.18      0.00
   -5    3   14      1.04      0.00
   -4    3   14      0.04      0.00
   -3    3   14      0.47      0.00
   -2    3   14      0.20      0.00
   -1    3   14     -0.06      0.00
    0    3   14     -0.51      0.00
    1    3   14      0.00      0.00
    2    3   14     -0.60      0.00
    3    3   14      0.09      0.00
    4    3   14      0.38      0.00
    5    3   14     -0.02      0.00
    6    3   14      0.65      0.00
    7    3   14     -0.17      0.00
    8    3   14     -0.22      0.00
    9    3   14     -0.21      0.00
   10    3   14     -0.74      0.00
   11    3   14     -0.01      0.00
   12    3   14     -0.50      0.00
   13    3   14      0.28      0.00
   14    3   14     -0.20      0.00
  -15    4   14      0.10      0.00
  -14    4   14     -0.09      0.00
  -13    4   14      0.23      0.00
  -12    4   14     -0.17      0.00
  -11    4   14      0.66      0.00
  -10    4   14      0.19      0.00
   -9    4   14      0.43      0.00
   -8    4   14      0.09      0.00
   -7    4   14     -0.29      0.00
   -6    4   14     -0.13      0.00
   -5    4   14     -0.14      0.00
   -4    4   14      0.26      0.00
   -3    4   14      0.05      0.00
   -2    4   14      0.41      0.00
   -1    4   14     -0.27      0.00
    0    4   14     -0.02      0.00
    1    4   14     -0.23      0.00
    2    4   14     -0.46      0.00
    3    4   14     -0.10      0.00
    4    4   14     -0.15      0.00
    5    4   14      0.07      0.00
    6    4   14      0.22      0.00
    7    4   14      0.13      0.00
    8    4   14     -0.01      0.00
    9    4   14     -0.06      0.00
   10    4   14     -0.07      0.00
   11    4   14     -0.07      0.00
  -10    5   14     -0.25      0.00
   -9    5   14      0.34      0.00
   -8    5   14      0.16      0.00
   -7    5   14      0.87      0.00
   -6    5   14      0.32      0.00
   -5    5   14      0.06      0.00
   -4    5   14      0.04      0.00
   -3    5   14     -0.47      0.00
   -2    5   14     -0.19      0.00
   -1    5   14     -0.05      0.00
    0    5   14     -0.32      0.00
    1    5   14      0.48      0.00
    2    5   14     -0.32      0.00
    3    5   14      0.72      0.00
    4    5   14     -0.51      0.00
    5    5   14      0.35      0.00
    6    5   14     -0.48      0.00
  -21    0   15     -0.30      0.00
  -19    0   15     -0.28      0.00
  -17    0   15      0.07      0.00
  -15    0   15      0.49      0.00
  -13    0   15      1.11      0.00
  -11    0   15      1.01      0.00
   -9    0   15     -0.60      0.00
   -7    0   15     -2.53      0.00
   -5    0   15     -2.60      0.00
   -3    0   15     -0.20      0.00
   -1    0   15      2.10      0.00
    1    0   15      2.07      0.00
    3    0   15      0.61      0.00
    5    0   15     -0.12      0.00
    7    0   15      0.06      0.00
    9    0   15     -0.20      0.00
   11    0   15     -0.51      0.00
   13    0   15     -0.10      0.00
   15    0   15      0.48      0.00
   17    0   15      0.49      0.00
  -21    1   15      0.10      0.00
  -20    1   15      0.00      0.00
  -19    1   15      0.12      0.00
  -18    1   15     -0.07      0.00
  -17    1   15      0.26      0.00
  -16    1   15     -0.50      0.00
  -15    1   15      0.26      0.00
  -14    1   15     -0.85      0.00
  -13    1   15     -0.44      0.00
  -12    1   15     -0.79      0.00
  -11    1   15     -0.96      0.00
  -10    1   15     -0.04      0.00
   -9    1   15     -0.71      0.00
   -8    1   15      1.08      0.00
   -7    1   15     -0.47      0.00
   -6    1   15      1.63      0.00
   -5    1   15     -0.88      0.00
   -4    1   15      0.64      0.00
   -3    1   15     -1.05      0.00
   -2    1   15     -0.97      0.00
   -1    1   15     -0.11      0.00
    0    1   15     -1.21      0.00
    1    1   15      0.99      0.00
    2    1   15     -0.51      0.00
    3    1   15      0.84      0.00
    4    1   15      0.03      0.00
    5    1   15     -0.26      0.00
    6    1   15     -0.05      0.00
    7    1   15     -0.80      0.00
    8    1   15     -0.14      0.00
    9    1   15     -0.43      0.00
   10    1   15      0.27      0.00
   11    1   15     -0.03      0.00
   12    1   15      0.42      0.00
   13    1   15     -0.02      0.00
   14    1   15      0.26      0.00
   15    1   15      0.07      0.00
   16    1   15      0.03      0.00
   17    1   15      0.16      0.00
  -20    2   15      0.13      0.00
  -19    2   15     -0.11      0.00
  -18    2   15      0.43      0.00
  -17    2   15      0.03      0.00
  -16    2   15      0.36      0.00
  -15    2   15      0.16      0.00
  -14    2   15      0.26      0.00
  -13    2   15      0.01      0.00
  -12    2   15      0.55      0.00
  -11    2   15     -0.23      0.00
  -10    2   15      0.59      0.00
   -9    2   15     -0.03      0.00
   -8    2   15      0.09      0.00
   -7    2   15      0.64      0.00
   -6    2   15     -0.12      0.00
   -5    2   15      1.19      0.00
   -4    2   15      0.66      0.00
   -3    2   15      1.31      0.00
   -2    2   15      0.60      0.00
   -1    2   15      0.62      0.00
    0    2   15     -0.76      0.00
    1    2   15     -0.36      0.00
    2    2   15     -1.13      0.00
    3    2   15     -0.52      0.00
    4    2   15      0.04      0.00
    5    2   15     -0.02      0.00
    6    2   15      1.11      0.00
    7    2   15      0.49      0.00
    8    2   15      0.69      0.00
    9    2   15      0.30      0.00
   10    2   15     -0.23      0.00
   11    2   15     -0.09      0.00
   12    2   15     -0.55      0.00
   13    2   15     -0.13      0.00
   14    2   15     -0.35      0.00
   15    2   15      0.07      0.00
   16    2   15      0.05      0.00
  -18    3   15     -0.10      0.00
  -17    3   15      0.28      0.00
  -16    3   15      0.33      0.00
  -15    3   15      0.11      0.00
  -14    3   15      0.44      0.00
  -13    3   15     -0.22      0.00
  -12    3   15      0.32      0.00
  -11    3   15     -0.28      0.00
  -10    3   15      0.18      0.00
   -9    3   15     -0.29      0.00
   -8    3   15     -0.31      0.00
   -7    3   15     -0.05      0.00
   -6    3   15     -0.88      0.00
   -5    3   15      0.03      0.00
   -4    3   15     -0.67      0.00
   -3    3   15     -0.43      0.00
   -2    3   15      0.03      0.00
   -1    3   15     -0.01      0.00
    0    3   15      0.25      0.00
    1    3   15      0.81      0.00
    2    3   15      0.13      0.00
    3    3   15      0.30      0.00
    4    3   15      0.00      0.00
    5    3   15     -0.62      0.00
    6    3   15     -0.11      0.00
    7    3   15     -0.22      0.00
    8    3   15     -0.05      0.00
    9    3   15      0.69      0.00
   10    3   15      0.11      0.00
   11    3   15      0.72      0.00
   12    3   15      0.05      0.00
   13    3   15      0.29      0.00
   14    3   15     -0.04      0.00
  -15    4   15      0.00      0.00
  -14    4   15     -0.16      0.00
  -13    4   15      0.33      0.00
  -12    4   15     -0.30      0.00
  -11    4   15      0.05      0.00
  -10    4   15     -0.28      0.00
   -9    4   15     -0.23      0.00
   -8    4   15      0.14      0.00
   -7    4   15     -0.01      0.00
   -6    4   15      0.10      0.00
   -5    4   15     -0.14      0.00
   -4    4   15     -0.20      0.00
   -3    4   15     -0.51      0.00
   -2    4   15      0.21      0.00
   -1    4   15     -0.41      0.00
    0    4   15      0.35      0.00
    2    4   15     -0.06      0.00
    3    4   15      0.32      0.00
    4    4   15     -0.14      0.00
    5    4   15      0.00      0.00
    6    4   15     -0.08      0.00
    7    4   15     -0.04      0.00
    8    4   15      0.01      0.00
    9    4   15      0.18      0.00
   10    4   15      0.13      0.00
   11    4   15      0.11      0.00
   -9    5   15     -0.07      0.00
   -8    5   15     -0.53      0.00
   -7    5   15     -0.47      0.00
   -6    5   15     -0.51      0.00
   -5    5   15     -0.11      0.00
   -4    5   15      0.19      0.00
   -3    5   15      0.34      0.00
   -2    5   15      0.28      0.00
   -1    5   15      0.41      0.00
    0    5   15     -0.03      0.00
    1    5   15      0.18      0.00
    2    5   15     -0.53      0.00
    3    5   15      0.04      0.00
    4    5   15     -0.51      0.00
    5    5   15      0.20      0.00
  -20    0   16      0.20      0.00
  -18    0   16     -0.33      0.00
  -16    0   16     -0.64      0.00
  -14    0   16     -0.52      0.00
  -12    0   16     -0.44      0.00
  -10    0   16      0.57      0.00
   -8    0   16      2.41      0.00
   -6    0   16      3.21      0.00
   -4    0   16      1.59      0.00
   -2    0   16     -1.29      0.00
    0    0   16     -2.65      0.00
    2    0   16     -1.60      0.00
    4    0   16      0.08      0.00
    6    0   16      0.59      0.00
    8    0   16      0.47      0.00
   10    0   16      0.39      0.00
   12    0   16     -0.09      0.00
   14    0   16     -0.61      0.00
   16    0   16     -0.59      0.00
  -20    1   16      0.02      0.00
  -19    1   16      0.09      0.00
  -18    1   16      0.09      0.00
  -17    1   16      0.51      0.00
  -16    1   16     -0.10      0.00
  -15    1   16      0.71      0.00
  -14    1   16      0.09      0.00
  -13    1   16      0.57      0.00
  -12    1   16      0.70      0.00
  -11    1   16      0.03      0.00
  -10    1   16      0.57      0.00
   -9    1   16     -1.02      0.00
   -8    1   16     -0.14      0.00
   -7    1   16     -1.80      0.00
   -6    1   16     -0.32      0.00
   -5    1   16     -1.35      0.00
   -4    1   16      0.29      0.00
   -3    1   16      0.35      0.00
   -2    1   16      0.64      0.00
   -1    1   16      1.48      0.00
    0    1   16      0.06      0.00
    1    1   16      1.15      0.00
    2    1   16     -0.52      0.00
    3    1   16      0.24      0.00
    4    1   16     -0.20      0.00
    5    1   16     -0.40      0.00
    6    1   16      0.31      0.00
    7    1   16     -0.30      0.00
    8    1   16      0.32      0.00
    9    1   16     -0.28      0.00
   10    1   16      0.05      0.00
   11    1   16     -0.40      0.00
   12    1   16     -0.01      0.00
   13    1   16     -0.25      0.00
   14    1   16     -0.03      0.00
   15    1   16     -0.02      0.00
   16    1   16     -0.22      0.00
  -19    2   16     -0.32      0.00
  -18    2   16     -0.03      0.00
  -17    2   16     -0.50      0.00
  -16    2   16     -0.10      0.00
  -15    2   16     -0.22      0.00
  -14    2   16     -0.08      0.00
  -13    2   16     -0.23      0.00
  -12    2   16      0.07      0.00
  -11    2   16     -0.46      0.00
  -10    2   16      0.14      0.00
   -9    2   16     -0.17      0.00
   -8    2   16     -0.20      0.00
   -7    2   16      0.40      0.00
   -6    2   16     -0.67      0.00
   -5    2   16      0.00      0.00
   -4    2   16     -0.99      0.00
   -3    2   16     -0.92      0.00
   -2    2   16     -0.81      0.00
   -1    2   16     -0.31      0.00
    0    2   16      0.06      0.00
    1    2   16      0.77      0.00
    2    2   16      0.50      0.00
    3    2   16      0.52      0.00
    4    2   16      0.28      0.00
    5    2   16     -0.51      0.00
    6    2   16     -0.23      0.00
    7    2   16     -0.87      0.00
    8    2   16     -0.56      0.00
    9    2   16     -0.16      0.00
   10    2   16     -0.19      0.00
   11    2   16      0.53      0.00
   12    2   16      0.09      0.00
   13    2   16      0.61      0.00
   14    2   16      0.05      0.00
   15    2   16      0.20      0.00
  -17    3   16     -0.11      0.00
  -16    3   16     -0.10      0.00
  -15    3   16     -0.38      0.00
  -14    3   16      0.24      0.00
  -13    3   16     -0.31      0.00
  -12    3   16      0.33      0.00
  -11    3   16     -0.15      0.00
  -10    3   16      0.37      0.00
   -9    3   16      0.25      0.00
   -8    3   16      0.38      0.00
   -7    3   16      0.63      0.00
   -6    3   16      0.14      0.00
   -5    3   16      0.58      0.00
   -4    3   16      0.39      0.00
   -3    3   16      0.11      0.00
   -2    3   16      0.39      0.00
   -1    3   16     -0.34      0.00
    0    3   16     -0.56      0.00
    1    3   16     -0.32      0.00
    2    3   16     -0.73      0.00
    3    3   16     -0.06      0.00
    4    3   16      0.22      0.00
    5    3   16      0.17      0.00
    6    3   16      0.52      0.00
    7    3   16      0.25      0.00
    8    3   16     -0.36      0.00
    9    3   16     -0.02      0.00
   10    3   16     -0.85      0.00
   11    3   16     -0.27      0.00
   12    3   16     -0.48      0.00
   13    3   16     -0.18      0.00
  -14    4   16     -0.29      0.00
  -13    4   16      0.08      0.00
  -12    4   16     -0.25      0.00
  -11    4   16      0.05      0.00
  -10    4   16      0.09      0.00
   -9    4   16     -0.12      0.00
   -8    4   16      0.11      0.00
   -7    4   16     -0.02      0.00
   -6    4   16      0.12      0.00
   -5    4   16      0.28      0.00
   -4    4   16      0.42      0.00
   -3    4   16     -0.03      0.00
   -2    4   16      0.61      0.00
   -1    4   16     -0.48      0.00
    0    4   16      0.39      0.00
    1    4   16     -0.01      0.00
    2    4   16     -0.13      0.00
    3    4   16      0.38      0.00
    4    4   16     -0.27      0.00
    5    4   16      0.14      0.00
    6    4   16     -0.08      0.00
    7    4   16     -0.03      0.00
    8    4   16     -0.19      0.00
    9    4   16     -0.08      0.00
   10    4   16     -0.20      0.00
   -8    5   16      0.39      0.00
   -7    5   16      0.42      0.00
   -6    5   16      0.27      0.00
   -5    5   16      0.13      0.00
   -4    5   16     -0.31      0.00
   -3    5   16     -0.32      0.00
   -2    5   16     -0.45      0.00
   -1    5   16     -0.35      0.00
    0    5   16     -0.16      0.00
    1    5   16     -0.01      0.00
    2    5   16      0.16      0.00
    3    5   16      0.44      0.00
  -19    0   17      0.21      0.00
  -17    0   17      0.72      0.00
  -15    0   17      0.34      0.00
  -13    0   17     -0.13      0.00
  -11    0   17     -0.56      0.00
   -9    0   17     -1.86      0.00
   -7    0   17     -2.87      0.00
   -5    0   17     -2.10      0.00
   -3    0   17      0.18      0.00
   -1    0   17      2.10      0.00
    1    0   17      2.07      0.00
    3    0   17      0.39      0.00
    5    0   17     -0.87      0.00
    7    0   17     -0.83      0.00
    9    0   17     -0.40      0.00
   11    0   17      0.13      0.00
   13    0   17      0.59      0.00
   15    0   17      0.55      0.00
  -20    1   17     -0.02      0.00
  -19    1   17     -0.18      0.00
  -18    1   17     -0.42      0.00
  -17    1   17     -0.19      0.00
  -16    1   17     -0.59      0.00
  -15    1   17      0.05      0.00
  -14    1   17     -0.32      0.00
  -13    1   17     -0.25      0.00
  -12    1   17      0.05      0.00
  -11    1   17     -0.48      0.00
  -10    1   17      0.80      0.00
   -9    1   17      0.13      0.00
   -8    1   17      1.61      0.00
   -7    1   17      0.72      0.00
   -6    1   17      1.52      0.00
   -5    1   17      0.48      0.00
   -4    1   17      0.31      0.00
   -3    1   17     -0.33      0.00
   -2    1   17     -1.09      0.00
   -1    1   17     -0.66      0.00
    0    1   17     -1.34      0.00
    1    1   17     -0.14      0.00
    2    1   17     -0.62      0.00
    3    1   17      0.23      0.00
    4    1   17      0.38      0.00
    5    1   17      0.06      0.00
    6    1   17      0.71      0.00
    7    1   17     -0.05      0.00
    8    1   17      0.36      0.00
    9    1   17      0.02      0.00
   10    1   17      0.36      0.00
   11    1   17      0.11      0.00
   12    1   17      0.38      0.00
   13    1   17      0.09      0.00
   14    1   17      0.16      0.00
   15    1   17      0.17      0.00
  -19    2   17      0.06      0.00
  -18    2   17      0.41      0.00
  -17    2   17      0.06      0.00
  -16    2   17      0.34      0.00
  -15    2   17     -0.03      0.00
  -14    2   17      0.03      0.00
  -13    2   17      0.01      0.00
  -12    2   17      0.20      0.00
  -11    2   17     -0.07      0.00
  -10    2   17      0.24      0.00
   -9    2   17     -0.10      0.00
   -8    2   17     -0.20      0.00
   -7    2   17      0.13      0.00
   -6    2   17     -0.33      0.00
   -5    2   17      0.43      0.00
   -4    2   17      0.55      0.00
   -3    2   17      0.66      0.00
   -2    2   17      0.89      0.00
   -1    2   17      0.22      0.00
    0    2   17     -0.10      0.00
    1    2   17     -0.33      0.00
    2    2   17     -0.59      0.00
    3    2   17     -0.28      0.00
    4    2   17     -0.05      0.00
    5    2   17     -0.11      0.00
    6    2   17      0.65      0.00
    7    2   17      0.39      0.00
    8    2   17      0.52      0.00
    9    2   17      0.51      0.00
   10    2   17     -0.34      0.00
   11    2   17      0.04      0.00
   12    2   17     -0.83      0.00
   13    2   17     -0.13      0.00
   14    2   17     -0.52      0.00
  -17    3   17      0.08      0.00
  -16    3   17      0.23      0.00
  -15    3   17     -0.26      0.00
  -14    3   17      0.28      0.00
  -13    3   17     -0.31      0.00
  -12    3   17      0.13      0.00
  -11    3   17     -0.24      0.00
  -10    3   17     -0.21      0.00
   -9    3   17     -0.46      0.00
   -8    3   17     -0.46      0.00
   -7    3   17     -0.47      0.00
   -6    3   17     -0.30      0.00
   -5    3   17     -0.41      0.00
   -4    3   17     -0.14      0.00
   -3    3   17     -0.48      0.00
   -2    3   17      0.18      0.00
   -1    3   17      0.21      0.00
    0    3   17      0.41      0.00
    1    3   17      0.78      0.00
    2    3   17      0.13      0.00
    3    3   17      0.21      0.00
    4    3   17     -0.15      0.00
    5    3   17     -0.43      0.00
    6    3   17     -0.26      0.00
    7    3   17     -0.07      0.00
    8    3   17     -0.12      0.00
    9    3   17      0.73      0.00
   10    3   17      0.28      0.00
   11    3   17      0.69      0.00
   12    3   17      0.39      0.00
  -13    4   17      0.27      0.00
  -12    4   17      0.08      0.00
  -11    4   17      0.10      0.00
  -10    4   17      0.17      0.00
   -9    4   17     -0.03      0.00
   -8    4   17      0.01      0.00
   -7    4   17     -0.15      0.00
   -6    4   17     -0.27      0.00
   -5    4   17     -0.32      0.00
   -4    4   17     -0.06      0.00
   -3    4   17     -0.51      0.00
   -2    4   17      0.45      0.00
   -1    4   17     -0.60      0.00
    0    4   17      0.20      0.00
    1    4   17     -0.21      0.00
    2    4   17     -0.54      0.00
    3    4   17      0.35      0.00
    4    4   17     -0.45      0.00
    5    4   17      0.38      0.00
    6    4   17      0.03      0.00
    7    4   17      0.25      0.00
    8    4   17      0.09      0.00
    9    4   17      0.23      0.00
   -6    5   17     -0.17      0.00
   -5    5   17      0.14      0.00
   -4    5   17      0.16      0.00
   -3    5   17      0.41      0.00
   -2    5   17      0.47      0.00
   -1    5   17      0.17      0.00
    0    5   17      0.45      0.00
    1    5   17     -0.12      0.00
  -20    0   18      0.01      0.00
  -18    0   18     -0.46      0.00
  -16    0   18     -0.34      0.00
  -14    0   18      0.39      0.00
  -12    0   18      0.69      0.00
  -10    0   18      1.30      0.00
   -8    0   18      2.21      0.00
   -6    0   18      1.95      0.00
   -4    0   18      0.47      0.00
   -2    0   18     -1.12      0.00
    0    0   18     -1.77      0.00
    2    0   18     -0.86      0.00
    4    0   18      0.71      0.00
    6    0   18      1.12      0.00
    8    0   18      0.53      0.00
   10    0   18     -0.11      0.00
   12    0   18     -0.49      0.00
   14    0   18     -0.41      0.00
  -19    1   18      0.22      0.00
  -18    1   18      0.26      0.00
  -17    1   18      0.40      0.00
  -16    1   18      0.11      0.00
  -15    1   18      0.12      0.00
  -14    1   18     -0.06      0.00
  -13    1   18     -0.21      0.00
  -12    1   18      0.23      0.00
  -11    1   18     -0.61      0.00
  -10    1   18      0.03      0.00
   -9    1   18     -1.29      0.00
   -8    1   18     -0.61      0.00
   -7    1   18     -1.40      0.00
   -6    1   18     -0.74      0.00
   -5    1   18     -0.65      0.00
   -4    1   18     -0.19      0.00
   -3    1   18      0.47      0.00
   -2    1   18      0.56      0.00
   -1    1   18      1.07      0.00
    0    1   18      0.66      0.00
    1    1   18      0.77      0.00
    2    1   18      0.10      0.00
    3    1   18     -0.08      0.00
    4    1   18     -0.16      0.00
    5    1   18     -0.81      0.00
    6    1   18     -0.16      0.00
    7    1   18     -0.55      0.00
    8    1   18     -0.16      0.00
    9    1   18     -0.22      0.00
   10    1   18     -0.20      0.00
   11    1   18     -0.45      0.00
   12    1   18     -0.23      0.00
   13    1   18     -0.44      0.00
   14    1   18     -0.14      0.00
   15    1   18     -0.12      0.00
  -18    2   18     -0.11      0.00
  -17    2   18     -0.35      0.00
  -16    2   18      0.12      0.00
  -15    2   18     -0.07      0.00
  -14    2   18      0.05      0.00
  -13    2   18      0.05      0.00
  -12    2   18     -0.09      0.00
  -11    2   18     -0.17      0.00
  -10    2   18      0.13      0.00
   -9    2   18     -0.01      0.00
   -8    2   18      0.25      0.00
   -7    2   18      0.29      0.00
   -6    2   18      0.09      0.00
   -5    2   18     -0.08      0.00
   -4    2   18     -0.25      0.00
   -3    2   18     -0.80      0.00
   -2    2   18     -0.34      0.00
   -1    2   18     -0.44      0.00
    0    2   18      0.10      0.00
    1    2   18      0.31      0.00
    2    2   18      0.17      0.00
    3    2   18      0.29      0.00
    4    2   18      0.17      0.00
    5    2   18     -0.22      0.00
    6    2   18      0.05      0.00
    7    2   18     -0.58      0.00
    8    2   18     -0.52      0.00
    9    2   18      0.02      0.00
   10    2   18     -0.30      0.00
   11    2   18      0.89      0.00
   12    2   18      0.20      0.00
   13    2   18      0.85      0.00
   14    2   18      0.20      0.00
  -16    3   18      0.23      0.00
  -15    3   18     -0.19      0.00
  -14    3   18      0.29      0.00
  -13    3   18     -0.09      0.00
  -12    3   18      0.04      0.00
  -11    3   18      0.18      0.00
  -10    3   18      0.23      0.00
   -9    3   18      0.35      0.00
   -8    3   18      0.63      0.00
   -7    3   18      0.04      0.00
   -6    3   18      0.58      0.00
   -5    3   18     -0.09      0.00
   -4    3   18      0.45      0.00
   -3    3   18      0.06      0.00
   -2    3   18      0.02      0.00
   -1    3   18     -0.24      0.00
    0    3   18     -0.63      0.00
    1    3   18     -0.18      0.00
    2    3   18     -0.44      0.00
    3    3   18      0.19      0.00
    4    3   18      0.10      0.00
    5    3   18      0.21      0.00
    6    3   18      0.21      0.00
    7    3   18      0.16      0.00
    8    3   18     -0.34      0.00
    9    3   18     -0.13      0.00
   10    3   18     -0.76      0.00
   11    3   18     -0.44      0.00
  -12    4   18     -0.11      0.00
  -11    4   18     -0.16      0.00
  -10    4   18     -0.12      0.00
   -9    4   18     -0.08      0.00
   -8    4   18      0.10      0.00
   -7    4   18      0.21      0.00
   -6    4   18      0.34      0.00
   -5    4   18      0.02      0.00
   -4    4   18      0.28      0.00
   -3    4   18     -0.41      0.00
   -2    4   18      0.42      0.00
   -1    4   18     -0.27      0.00
    0    4   18      0.40      0.00
    1    4   18      0.52      0.00
    2    4   18     -0.24      0.00
    3    4   18      0.83      0.00
    4    4   18     -0.62      0.00
    5    4   18      0.18      0.00
    6    4   18     -0.46      0.00
    7    4   18     -0.19      0.00
    8    4   18     -0.23      0.00
  -19    0   19      0.08      0.00
  -17    0   19      0.16      0.00
  -15    0   19     -0.36      0.00
  -13    0   19     -0.77      0.00
  -11    0   19     -0.92      0.00
   -9    0   19     -1.48      0.00
   -7    0   19     -1.55      0.00
   -5    0   19     -0.64      0.00
   -3    0   19      0.40      0.00
   -1    0   19      1.02      0.00
    1    0   19      0.90      0.00
    3    0   19     -0.27      0.00
    5    0   19     -1.13      0.00
    7    0   19     -0.72      0.00
    9    0   19      0.05      0.00
   11    0   19      0.45      0.00
   13    0   19      0.33      0.00
  -19    1   19     -0.06      0.00
  -18    1   19     -0.15      0.00
  -17    1   19     -0.22      0.00
  -16    1   19      0.07      0.00
  -15    1   19      0.03      0.00
  -14    1   19      0.35      0.00
  -13    1   19      0.04      0.00
  -12    1   19      0.53      0.00
  -11    1   19     -0.04      0.00
  -10    1   19      0.95      0.00
   -9    1   19      0.39      0.00
   -8    1   19      1.14      0.00
   -7    1   19      0.64      0.00
   -6    1   19      0.69      0.00
   -5    1   19      0.39      0.00
   -4    1   19      0.01      0.00
   -3    1   19     -0.15      0.00
   -2    1   19     -0.54      0.00
   -1    1   19     -0.66      0.00
    0    1   19     -0.61      0.00
    1    1   19     -0.49      0.00
    2    1   19     -0.17      0.00
    3    1   19     -0.01      0.00
    4    1   19      0.55      0.00
    5    1   19      0.20      0.00
    6    1   19      0.68      0.00
    7    1   19      0.28      0.00
    8    1   19      0.15      0.00
    9    1   19      0.26      0.00
   10    1   19      0.28      0.00
   11    1   19      0.29      0.00
   12    1   19      0.64      0.00
   13    1   19      0.20      0.00
   14    1   19      0.39      0.00
  -18    2   19      0.17      0.00
  -17    2   19     -0.09      0.00
  -16    2   19      0.19      0.00
  -15    2   19     -0.16      0.00
  -14    2   19     -0.09      0.00
  -13    2   19      0.17      0.00
  -12    2   19      0.00      0.00
  -11    2   19      0.06      0.00
  -10    2   19      0.07      0.00
   -9    2   19     -0.38      0.00
   -8    2   19     -0.19      0.00
   -7    2   19     -0.44      0.00
   -6    2   19     -0.15      0.00
   -5    2   19     -0.16      0.00
   -4    2   19      0.38      0.00
   -3    2   19      0.21      0.00
   -2    2   19      0.59      0.00
   -1    2   19      0.12      0.00
    0    2   19      0.06      0.00
    1    2   19     -0.05      0.00
    2    2   19     -0.22      0.00
    3    2   19     -0.01      0.00
    4    2   19     -0.08      0.00
    5    2   19     -0.26      0.00
    6    2   19      0.29      0.00
    7    2   19      0.13      0.00
    8    2   19      0.20      0.00
    9    2   19      0.47      0.00
   10    2   19     -0.73      0.00
   11    2   19     -0.13      0.00
   12    2   19     -1.07      0.00
   13    2   19     -0.37      0.00
  -15    3   19     -0.24      0.00
  -14    3   19      0.05      0.00
  -13    3   19      0.08      0.00
  -12    3   19     -0.18      0.00
  -11    3   19      0.10      0.00
  -10    3   19     -0.30      0.00
   -9    3   19     -0.46      0.00
   -8    3   19      0.11      0.00
   -7    3   19     -0.68      0.00
   -6    3   19      0.44      0.00
   -5    3   19     -0.43      0.00
   -4    3   19     -0.05      0.00
   -3    3   19     -0.08      0.00
   -2    3   19     -0.17      0.00
   -1    3   19      0.45      0.00
    0    3   19      0.10      0.00
    1    3   19      0.50      0.00
    2    3   19     -0.25      0.00
    3    3   19      0.15      0.00
    4    3   19     -0.30      0.00
    5    3   19     -0.01      0.00
    6    3   19     -0.08      0.00
    7    3   19      0.02      0.00
    8    3   19      0.00      0.00
    9    3   19      0.52      0.00
   10    3   19      0.31      0.00
  -12    4   19      0.09      0.00
  -11    4   19      0.14      0.00
  -10    4   19      0.11      0.00
   -9    4   19      0.05      0.00
   -8    4   19     -0.10      0.00
   -7    4   19     -0.37      0.00
   -6    4   19      0.01      0.00
   -5    4   19     -0.21      0.00
   -4    4   19      0.45      0.00
   -3    4   19      0.00      0.00
   -2    4   19      0.26      0.00
   -1    4   19     -0.25      0.00
    0    4   19     -0.48      0.00
    1    4   19      0.07      0.00
    2    4   19     -1.00      0.00
    3    4   19      0.67      0.00
    4    4   19     -0.56      0.00
    5    4   19      0.65      0.00
    6    4   19      0.20      0.00
    7    4   19      0.31      0.00
  -18    0   20      0.10      0.00
  -16    0   20      0.31      0.00
  -14    0   20      0.68      0.00
  -12    0   20      0.72      0.00
  -10    0   20      0.88      0.00
   -8    0   20      1.03      0.00
   -6    0   20      0.60      0.00
   -4    0   20     -0.04      0.00
   -2    0   20     -0.40      0.00
    0    0   20     -0.53      0.00
    2    0   20     -0.10      0.00
    4    0   20      0.76      0.00
    6    0   20      0.79      0.00
    8    0   20      0.08      0.00
   10    0   20     -0.47      0.00
   12    0   20     -0.42      0.00
   14    0   20     -0.01      0.00
  -18    1   20      0.07      0.00
  -17    1   20     -0.23      0.00
  -16    1   20      0.12      0.00
  -15    1   20     -0.46      0.00
  -14    1   20     -0.07      0.00
  -13    1   20     -0.51      0.00
  -12    1   20     -0.06      0.00
  -11    1   20     -0.65      0.00
  -10    1   20     -0.27      0.00
   -9    1   20     -0.80      0.00
   -8    1   20     -0.52      0.00
   -7    1   20     -0.53      0.00
   -6    1   20     -0.30      0.00
   -5    1   20     -0.21      0.00
   -4    1   20     -0.02      0.00
   -3    1   20      0.03      0.00
   -2    1   20      0.28      0.00
   -1    1   20      0.24      0.00
    0    1   20      0.53      0.00
    1    1   20      0.18      0.00
    2    1   20      0.27      0.00
    3    1   20     -0.17      0.00
    4    1   20     -0.08      0.00
    5    1   20     -0.51      0.00
    6    1   20     -0.28      0.00
    7    1   20     -0.21      0.00
    8    1   20     -0.29      0.00
    9    1   20      0.01      0.00
   10    1   20     -0.19      0.00
   11    1   20     -0.48      0.00
   12    1   20     -0.17      0.00
   13    1   20     -0.57      0.00
  -17    2   20     -0.13      0.00
  -16    2   20      0.16      0.00
  -15    2   20     -0.03      0.00
  -14    2   20     -0.13      0.00
  -13    2   20      0.10      0.00
  -12    2   20     -0.28      0.00
  -11    2   20      0.00      0.00
  -10    2   20      0.21      0.00
   -9    2   20      0.16      0.00
   -8    2   20      0.55      0.00
   -7    2   20      0.26      0.00
   -6    2   20      0.39      0.00
   -5    2   20     -0.06      0.00
   -4    2   20      0.06      0.00
   -3    2   20     -0.43      0.00
   -2    2   20     -0.16      0.00
   -1    2   20     -0.28      0.00
    0    2   20     -0.09      0.00
    1    2   20      0.05      0.00
    2    2   20     -0.15      0.00
    3    2   20      0.14      0.00
    4    2   20      0.09      0.00
    5    2   20      0.09      0.00
    6    2   20      0.27      0.00
    7    2   20     -0.08      0.00
    8    2   20     -0.30      0.00
    9    2   20      0.43      0.00
   10    2   20     -0.10      0.00
   11    2   20      1.04      0.00
   12    2   20      0.44      0.00
  -15    3   20      0.01      0.00
  -14    3   20     -0.10      0.00
  -13    3   20      0.14      0.00
  -12    3   20     -0.28      0.00
  -11    3   20      0.29      0.00
  -10    3   20      0.16      0.00
   -9    3   20     -0.12      0.00
   -8    3   20      0.57      0.00
   -7    3   20     -0.68      0.00
   -6    3   20      0.39      0.00
   -5    3   20     -0.26      0.00
   -4    3   20      0.05      0.00
   -3    3   20      0.46      0.00
   -2    3   20     -0.30      0.00
   -1    3   20      0.22      0.00
    0    3   20     -0.48      0.00
    1    3   20      0.27      0.00
    2    3   20     -0.26      0.00
    3    3   20      0.50      0.00
    4    3   20     -0.20      0.00
    5    3   20      0.11      0.00
    6    3   20     -0.06      0.00
    7    3   20     -0.02      0.00
    8    3   20     -0.14      0.00
    9    3   20     -0.11      0.00
   10    3   20     -0.50      0.00
  -10    4   20     -0.16      0.00
   -9    4   20      0.01      0.00
   -8    4   20      0.27      0.00
   -7    4   20      0.01      0.00
   -6    4   20      0.33      0.00
   -5    4   20     -0.43      0.00
   -4    4   20     -0.26      0.00
   -3    4   20     -0.33      0.00
   -2    4   20     -0.17      0.00
   -1    4   20      0.46      0.00
    0    4   20      0.01      0.00
    1    4   20      0.96      0.00
    2    4   20     -0.52      0.00
    3    4   20      0.78      0.00
    4    4   20     -0.69      0.00
    5    4   20      0.01      0.00
  -17    0   21     -0.27      0.00
  -15    0   21     -0.51      0.00
  -13    0   21     -0.59      0.00
  -11    0   21     -0.48      0.00
   -9    0   21     -0.50      0.00
   -7    0   21     -0.44      0.00
   -5    0   21     -0.18      0.00
   -3    0   21      0.09      0.00
   -1    0   21      0.20      0.00
    1    0   21      0.16      0.00
    3    0   21     -0.24      0.00
    5    0   21     -0.55      0.00
    7    0   21     -0.19      0.00
    9    0   21      0.41      0.00
   11    0   21      0.60      0.00
   13    0   21      0.21      0.00
  -18    1   21      0.29      0.00
  -17    1   21     -0.09      0.00
  -16    1   21      0.52      0.00
  -15    1   21     -0.06      0.00
  -14    1   21      0.51      0.00
  -13    1   21      0.08      0.00
  -12    1   21      0.45      0.00
  -11    1   21      0.26      0.00
  -10    1   21      0.44      0.00
   -9    1   21      0.45      0.00
   -8    1   21      0.25      0.00
   -7    1   21      0.22      0.00
   -6    1   21      0.16      0.00
   -5    1   21     -0.13      0.00
   -4    1   21      0.30      0.00
   -3    1   21     -0.05      0.00
   -2    1   21      0.17      0.00
   -1    1   21     -0.16      0.00
    0    1   21     -0.02      0.00
    1    1   21     -0.33      0.00
    2    1   21     -0.04      0.00
    3    1   21     -0.12      0.00
    4    1   21      0.11      0.00
    5    1   21      0.17      0.00
    6    1   21      0.16      0.00
    7    1   21      0.26      0.00
    8    1   21     -0.13      0.00
    9    1   21      0.04      0.00
   10    1   21      0.04      0.00
   11    1   21     -0.04      0.00
   12    1   21      0.44      0.00
  -16    2   21      0.07      0.00
  -15    2   21      0.08      0.00
  -14    2   21     -0.06      0.00
  -13    2   21      0.36      0.00
  -12    2   21     -0.11      0.00
  -11    2   21      0.07      0.00
  -10    2   21     -0.17      0.00
   -9    2   21     -0.43      0.00
   -8    2   21     -0.31      0.00
   -7    2   21     -0.43      0.00
   -6    2   21     -0.09      0.00
   -5    2   21     -0.25      0.00
   -4    2   21      0.26      0.00
   -3    2   21     -0.03      0.00
   -2    2   21      0.33      0.00
   -1    2   21      0.15      0.00
    0    2   21      0.09      0.00
    1    2   21      0.25      0.00
    2    2   21     -0.08      0.00
    3    2   21      0.21      0.00
    4    2   21     -0.27      0.00
    5    2   21     -0.26      0.00
    6    2   21     -0.27      0.00
    7    2   21     -0.12      0.00
    8    2   21     -0.27      0.00
    9    2   21      0.23      0.00
   10    2   21     -0.73      0.00
   11    2   21     -0.25      0.00
  -14    3   21     -0.05      0.00
  -13    3   21      0.29      0.00
  -12    3   21     -0.24      0.00
  -11    3   21      0.04      0.00
  -10    3   21     -0.01      0.00
   -9    3   21     -0.34      0.00
   -8    3   21      0.68      0.00
   -7    3   21     -0.27      0.00
   -6    3   21      0.60      0.00
   -5    3   21      0.03      0.00
   -4    3   21     -0.37      0.00
   -3    3   21      0.20      0.00
   -2    3   21     -0.61      0.00
   -1    3   21      0.35      0.00
    0    3   21     -0.34      0.00
    1    3   21      0.29      0.00
    2    3   21     -0.61      0.00
    3    3   21      0.25      0.00
    4    3   21     -0.32      0.00
    5    3   21      0.25      0.00
    6    3   21      0.08      0.00
    7    3   21     -0.01      0.00
    8    3   21      0.01      0.00
   -9    4   21     -0.07      0.00
   -8    4   21     -0.04      0.00
   -7    4   21     -0.40      0.00
   -6    4   21      0.26      0.00
   -5    4   21      0.14      0.00
   -4    4   21      0.39      0.00
   -3    4   21      0.53      0.00
   -2    4   21     -0.34      0.00
   -1    4   21      0.12      0.00
    0    4   21     -0.87      0.00
    1    4   21      0.26      0.00
    2    4   21     -0.70      0.00
    3    4   21      0.56      0.00
  -16    0   22      0.29      0.00
  -14    0   22      0.47      0.00
  -12    0   22      0.28      0.00
  -10    0   22      0.11      0.00
   -8    0   22      0.20      0.00
   -6    0   22      0.35      0.00
   -4    0   22      0.12      0.00
   -2    0   22     -0.18      0.00
    0    0   22     -0.14      0.00
    2    0   22     -0.04      0.00
    4    0   22      0.10      0.00
    6    0   22      0.10      0.00
    8    0   22     -0.25      0.00
   10    0   22     -0.65      0.00
   12    0   22     -0.48      0.00
  -17    1   22     -0.45      0.00
  -16    1   22      0.10      0.00
  -15    1   22     -0.51      0.00
  -14    1   22      0.04      0.00
  -13    1   22     -0.34      0.00
  -12    1   22     -0.21      0.00
  -11    1   22     -0.17      0.00
  -10    1   22     -0.42      0.00
   -9    1   22      0.03      0.00
   -8    1   22     -0.22      0.00
   -7    1   22      0.03      0.00
   -6    1   22      0.26      0.00
   -5    1   22     -0.38      0.00
   -4    1   22      0.19      0.00
   -3    1   22     -0.50      0.00
   -2    1   22     -0.20      0.00
   -1    1   22     -0.19      0.00
    0    1   22      0.02      0.00
    1    1   22      0.05      0.00
    2    1   22      0.23      0.00
    3    1   22      0.19      0.00
    4    1   22      0.02      0.00
    5    1   22      0.12      0.00
    6    1   22     -0.16      0.00
    7    1   22      0.12      0.00
    8    1   22      0.06      0.00
    9    1   22      0.27      0.00
   10    1   22      0.31      0.00
   11    1   22      0.00      0.00
  -16    2   22     -0.04      0.00
  -15    2   22     -0.01      0.00
  -14    2   22     -0.31      0.00
  -13    2   22      0.14      0.00
  -12    2   22     -0.23      0.00
  -11    2   22      0.23      0.00
  -10    2   22      0.19      0.00
   -9    2   22      0.29      0.00
   -8    2   22      0.34      0.00
   -7    2   22      0.13      0.00
   -6    2   22      0.25      0.00
   -5    2   22     -0.20      0.00
   -4    2   22      0.24      0.00
   -3    2   22     -0.31      0.00
   -2    2   22      0.01      0.00
   -1    2   22     -0.17      0.00
    0    2   22     -0.28      0.00
    1    2   22      0.03      0.00
    2    2   22     -0.38      0.00
    3    2   22      0.25      0.00
    4    2   22     -0.03      0.00
    5    2   22      0.51      0.00
    6    2   22      0.32      0.00
    7    2   22      0.40      0.00
    8    2   22     -0.06      0.00
    9    2   22      0.36      0.00
   10    2   22     -0.08      0.00
  -13    3   22      0.08      0.00
  -12    3   22     -0.08      0.00
  -11    3   22      0.12      0.00
  -10    3   22      0.18      0.00
   -9    3   22     -0.44      0.00
   -8    3   22      0.10      0.00
   -7    3   22     -0.70      0.00
   -6    3   22     -0.14      0.00
   -5    3   22      0.04      0.00
   -4    3   22     -0.19      0.00
   -3    3   22      0.74      0.00
   -2    3   22     -0.17      0.00
   -1    3   22      0.54      0.00
    0    3   22     -0.23      0.00
    1    3   22      0.54      0.00
    2    3   22     -0.23      0.00
    3    3   22      0.53      0.00
    4    3   22     -0.30      0.00
    5    3   22     -0.01      0.00
    6    3   22     -0.12      0.00
    7    3   22     -0.04      0.00
   -7    4   22     -0.05      0.00
   -6    4   22      0.13      0.00
   -5    4   22     -0.30      0.00
   -4    4   22     -0.50      0.00
   -3    4   22      0.11      0.00
   -2    4   22     -0.35      0.00
   -1    4   22      0.71      0.00
    0    4   22     -0.05      0.00
    1    4   22      0.53      0.00
  -17    0   23     -0.03      0.00
  -15    0   23     -0.32      0.00
  -13    0   23     -0.25      0.00
  -11    0   23      0.09      0.00
   -9    0   23     -0.01      0.00
   -7    0   23     -0.40      0.00
   -5    0   23     -0.37      0.00
   -3    0   23      0.25      0.00
   -1    0   23      0.35      0.00
    1    0   23      0.08      0.00
    3    0   23      0.15      0.00
    5    0   23      0.20      0.00
    7    0   23      0.18      0.00
    9    0   23      0.47      0.00
   11    0   23      0.60      0.00
  -16    1   23      0.42      0.00
  -15    1   23     -0.12      0.00
  -14    1   23      0.29      0.00
  -13    1   23      0.03      0.00
  -12    1   23     -0.01      0.00
  -11    1   23      0.33      0.00
  -10    1   23     -0.21      0.00
   -9    1   23      0.25      0.00
   -8    1   23     -0.20      0.00
   -7    1   23     -0.24      0.00
   -6    1   23      0.25      0.00
   -5    1   23     -0.39      0.00
   -4    1   23      0.62      0.00
   -3    1   23      0.19      0.00
   -2    1   23      0.38      0.00
   -1    1   23      0.39      0.00
    0    1   23      0.03      0.00
    1    1   23     -0.09      0.00
    2    1   23     -0.21      0.00
    3    1   23     -0.21      0.00
    4    1   23     -0.37      0.00
    5    1   23     -0.01      0.00
    6    1   23     -0.23      0.00
    7    1   23     -0.09      0.00
    8    1   23     -0.29      0.00
    9    1   23     -0.42      0.00
   10    1   23     -0.37      0.00
  -15    2   23      0.21      0.00
  -14    2   23     -0.09      0.00
  -13    2   23      0.25      0.00
  -12    2   23     -0.29      0.00
  -11    2   23     -0.03      0.00
  -10    2   23     -0.28      0.00
   -9    2   23     -0.21      0.00
   -8    2   23     -0.09      0.00
   -7    2   23     -0.16      0.00
   -6    2   23      0.19      0.00
   -5    2   23     -0.28      0.00
   -4    2   23      0.29      0.00
   -3    2   23     -0.29      0.00
   -2    2   23      0.20      0.00
   -1    2   23      0.13      0.00
    0    2   23      0.02      0.00
    1    2   23      0.41      0.00
    2    2   23     -0.20      0.00
    3    2   23      0.26      0.00
    4    2   23     -0.49      0.00
    5    2   23     -0.17      0.00
    6    2   23     -0.57      0.00
    7    2   23     -0.16      0.00
    8    2   23     -0.23      0.00
    9    2   23      0.20      0.00
  -12    3   23     -0.08      0.00
  -11    3   23     -0.12      0.00
  -10    3   23      0.14      0.00
   -9    3   23     -0.03      0.00
   -8    3   23      0.53      0.00
   -7    3   23      0.23      0.00
   -6    3   23      0.19      0.00
   -5    3   23      0.24      0.00
   -4    3   23     -0.53      0.00
   -3    3   23      0.06      0.00
   -2    3   23     -0.68      0.00
   -1    3   23      0.05      0.00
    0    3   23     -0.45      0.00
    1    3   23      0.20      0.00
    2    3   23     -0.50      0.00
    3    3   23      0.25      0.00
    4    3   23     -0.16      0.00
    5    3   23      0.21      0.00
    6    3   23      0.09      0.00
  -16    0   24      0.08      0.00
  -14    0   24      0.28      0.00
  -12    0   24     -0.11      0.00
  -10    0   24     -0.10      0.00
   -8    0   24      0.39      0.00
   -6    0   24      0.52      0.00
   -4    0   24     -0.18      0.00
   -2    0   24     -0.66      0.00
    0    0   24     -0.15      0.00
    2    0   24      0.00      0.00
    4    0   24     -0.35      0.00
    6    0   24     -0.32      0.00
    8    0   24     -0.23      0.00
  -15    1   24     -0.24      0.00
  -14    1   24      0.12      0.00
  -13    1   24      0.08      0.00
  -12    1   24     -0.11      0.00
  -11    1   24      0.31      0.00
  -10    1   24     -0.22      0.00
   -9    1   24      0.24      0.00
   -8    1   24      0.13      0.00
   -7    1   24     -0.06      0.00
   -6    1   24      0.39      0.00
   -5    1   24     -0.48      0.00
   -4    1   24      0.02      0.00
   -3    1   24     -0.46      0.00
   -2    1   24     -0.50      0.00
   -1    1   24     -0.16      0.00
    0    1   24     -0.22      0.00
    1    1   24      0.06      0.00
    2    1   24      0.24      0.00
    3    1   24      0.35      0.00
    4    1   24      0.18      0.00
    5    1   24      0.41      0.00
    6    1   24      0.12      0.00
    7    1   24      0.23      0.00
    8    1   24      0.34      0.00
    9    1   24      0.39      0.00
  -14    2   24     -0.19      0.00
  -13    2   24      0.26      0.00
  -12    2   24     -0.01      0.00
  -11    2   24      0.32      0.00
  -10    2   24      0.16      0.00
   -9    2   24      0.03      0.00
   -8    2   24      0.09      0.00
   -7    2   24     -0.20      0.00
   -6    2   24      0.15      0.00
   -5    2   24     -0.24      0.00
   -4    2   24      0.41      0.00
   -3    2   24     -0.17      0.00
   -2    2   24      0.17      0.00
   -1    2   24     -0.08      0.00
    0    2   24     -0.30      0.00
    1    2   24      0.14      0.00
    2    2   24     -0.32      0.00
    3    2   24      0.37      0.00
    4    2   24     -0.05      0.00
    5    2   24      0.52      0.00
    6    2   24      0.15      0.00
    7    2   24      0.30      0.00
  -10    3   24      0.04      0.00
   -9    3   24     -0.23      0.00
   -8    3   24     -0.21      0.00
   -7    3   24     -0.19      0.00
   -6    3   24     -0.29      0.00
   -5    3   24      0.26      0.00
   -4    3   24     -0.09      0.00
   -3    3   24      0.57      0.00
   -2    3   24      0.08      0.00
   -1    3   24      0.43      0.00
    0    3   24     -0.10      0.00
    1    3   24      0.30      0.00
    2    3   24     -0.25      0.00
    3    3   24      0.22      0.00
    4    3   24     -0.17      0.00
  -15    0   25     -0.20      0.00
  -13    0   25     -0.03      0.00
  -11    0   25      0.16      0.00
   -9    0   25     -0.36      0.00
   -7    0   25     -0.54      0.00
   -5    0   25      0.08      0.00
   -3    0   25      0.77      0.00
   -1    0   25      0.33      0.00
    1    0   25     -0.29      0.00
    3    0   25      0.11      0.00
    5    0   25      0.46      0.00
    7    0   25      0.20      0.00
  -14    1   25     -0.08      0.00
  -13    1   25     -0.12      0.00
  -12    1   25     -0.35      0.00
  -11    1   25      0.08      0.00
  -10    1   25     -0.20      0.00
   -9    1   25     -0.02      0.00
   -8    1   25      0.01      0.00
   -7    1   25     -0.23      0.00
   -6    1   25      0.19      0.00
   -5    1   25     -0.10      0.00
   -4    1   25      0.33      0.00
   -3    1   25      0.31      0.00
   -2    1   25      0.27      0.00
   -1    1   25      0.37      0.00
    0    1   25      0.16      0.00
    1    1   25     -0.09      0.00
    2    1   25     -0.10      0.00
    3    1   25     -0.26      0.00
    4    1   25     -0.42      0.00
    5    1   25     -0.18      0.00
    6    1   25     -0.29      0.00
    7    1   25     -0.20      0.00
    8    1   25     -0.18      0.00
  -12    2   25     -0.34      0.00
  -11    2   25     -0.18      0.00
  -10    2   25     -0.08      0.00
   -9    2   25     -0.13      0.00
   -8    2   25      0.23      0.00
   -7    2   25     -0.03      0.00
   -6    2   25      0.16      0.00
   -5    2   25     -0.28      0.00
   -4    2   25      0.05      0.00
   -3    2   25     -0.38      0.00
   -2    2   25      0.10      0.00
   -1    2   25      0.03      0.00
    0    2   25     -0.02      0.00
    1    2   25      0.26      0.00
    2    2   25     -0.27      0.00
    3    2   25      0.12      0.00
    4    2   25     -0.31      0.00
    5    2   25     -0.01      0.00
    6    2   25     -0.27      0.00
   -8    3   25      0.05      0.00
   -7    3   25      0.26      0.00
   -6    3   25     -0.14      0.00
   -5    3   25      0.16      0.00
   -4    3   25     -0.32      0.00
   -3    3   25     -0.06      0.00
   -2    3   25     -0.36      0.00
   -1    3   25     -0.02      0.00
    0    3   25     -0.15      0.00
    1    3   25      0.25      0.00
  -12    0   26     -0.11      0.00
  -10    0   26      0.23      0.00
   -8    0   26      0.51      0.00
   -6    0   26     -0.08      0.00
   -4    0   26     -0.69      0.00
   -2    0   26     -0.40      0.00
    0    0   26      0.46      0.00
    2    0   26      0.36      0.00
    4    0   26     -0.34      0.00
    6    0   26     -0.33      0.00
  -13    1   26      0.31      0.00
  -12    1   26      0.13      0.00
  -11    1   26      0.19      0.00
  -10    1   26      0.00      0.00
   -9    1   26     -0.09      0.00
   -8    1   26      0.06      0.00
   -7    1   26      0.02      0.00
   -6    1   26      0.00      0.00
   -5    1   26      0.01      0.00
   -4    1   26     -0.15      0.00
   -3    1   26     -0.24      0.00
   -2    1   26     -0.23      0.00
   -1    1   26     -0.35      0.00
    0    1   26     -0.04      0.00
    1    1   26     -0.18      0.00
    2    1   26      0.19      0.00
    3    1   26      0.21      0.00
    4    1   26      0.20      0.00
    5    1   26      0.34      0.00
    6    1   26      0.13      0.00
  -11    2   26      0.18      0.00
  -10    2   26      0.23      0.00
   -9    2   26     -0.18      0.00
   -8    2   26      0.01      0.00
   -7    2   26     -0.12      0.00
   -6    2   26      0.06      0.00
   -5    2   26      0.10      0.00
   -4    2   26      0.33      0.00
   -3    2   26      0.00      0.00
   -2    2   26      0.20      0.00
   -1    2   26     -0.09      0.00
    0    2   26     -0.11      0.00
    1    2   26      0.14      0.00
    2    2   26     -0.09      0.00
    3    2   26      0.19      0.00
    4    2   26     -0.06      0.00
   -9    0   27     -0.39      0.00
   -7    0   27      0.10      0.00
   -5    0   27      0.64      0.00
   -3    0   27      0.30      0.00
   -1    0   27     -0.52      0.00
    1    0   27     -0.68      0.00
    3    0   27      0.02      0.00
    5    0   27      0.37      0.00
  -11    1   27     -0.09      0.00
  -10    1   27      0.13      0.00
   -9    1   27      0.05      0.00
   -8    1   27     -0.01      0.00
   -7    1   27      0.10      0.00
   -6    1   27     -0.32      0.00
   -5    1   27      0.15      0.00
   -4    1   27      0.01      0.00
   -3    1   27      0.04      0.00
   -2    1   27      0.44      0.00
   -1    1   27     -0.02      0.00
    0    1   27      0.39      0.00
    1    1   27     -0.07      0.00
    2    1   27      0.01      0.00
    3    1   27     -0.12      0.00
    4    1   27     -0.24      0.00
   -8    2   27      0.11      0.00
   -7    2   27      0.08      0.00
   -6    2   27     -0.18      0.00
   -5    2   27     -0.12      0.00
   -4    2   27     -0.14      0.00
   -3    2   27     -0.24      0.00
   -2    2   27      0.09      0.00
   -1    2   27     -0.05      0.00
    0    2   27      0.01      0.00
    1    2   27      0.04      0.00
   -8    0   28     -0.07      0.00
   -6    0   28     -0.62      0.00
   -4    0   28     -0.22      0.00
   -2    0   28      0.58      0.00
    0    0   28      0.77      0.00
    2    0   28      0.22      0.00
   -9    1   28     -0.10      0.00
   -8    1   28     -0.14      0.00
   -7    1   28      0.37      0.00
   -6    1   28     -0.17      0.00
   -5    1   28      0.28      0.00
   -4    1   28     -0.02      0.00
   -3    1   28     -0.31      0.00
   -2    1   28      0.14      0.00
   -1    1   28     -0.48      0.00
    0    1   28      0.07      0.00
    1    1   28     -0.14      0.00
    2    1   28      0.02      0.00
   -7    0   29      0.51      0.00
   -5    0   29      0.28      0.00
   -3    0   29     -0.56      0.00
   -1    0   29     -0.74      0.00
   20    3    0      0.14      0.00
   14    5    0      0.16      0.00
    7    6    0      0.02      0.00
    8    6    0     -0.06      0.00
   20    3    1     -0.06      0.00
  -18    4    1      0.06      0.00
  -14    5    1     -0.31      0.00
  -12    5    1     -0.56      0.00
   14    5    1     -0.15      0.00
   -8    6    1     -0.03      0.00
   -7    6    1     -0.12      0.00
    7    6    1     -0.02      0.00
  -22    2    2      0.16      0.00
  -18    4    2     -0.08      0.00
  -14    5    2     -0.11      0.00
   14    5    2     -0.07      0.00
   -8    6    2     -0.01      0.00
   -7    6    2     -0.05      0.00
    7    6    2     -0.06      0.00
   22    1    3     -0.09      0.00
  -22    2    3     -0.42      0.00
   21    2    3      0.07      0.00
  -18    4    3      0.18      0.00
   17    4    3     -0.22      0.00
  -14    5    3     -0.10      0.00
   -8    6    3     -0.08      0.00
   -7    6    3     -0.19      0.00
    7    6    3     -0.10      0.00
   22    0    4     -0.76      0.00
  -22    2    4     -0.04      0.00
   21    2    4      0.07      0.00
  -18    4    4      0.06      0.00
   17    4    4     -0.04      0.00
  -14    5    4      0.07      0.00
   13    5    4     -0.06      0.00
   -7    6    4      0.11      0.00
    5    6    4     -0.22      0.00
    6    6    4      0.02      0.00
  -22    2    5     -0.43      0.00
   19    3    5      0.25      0.00
  -18    4    5      0.00      0.00
  -14    5    5      0.53      0.00
   13    5    5      0.56      0.00
   -7    6    5     -0.18      0.00
    5    6    5      0.16      0.00
    6    6    5      0.15      0.00
  -22    2    6     -0.02      0.00
  -18    4    6      0.13      0.00
  -14    5    6      0.10      0.00
   -7    6    6     -0.15      0.00
   -6    6    6      0.75      0.00
    5    6    6     -0.35      0.00
   21    1    7     -0.45      0.00
  -22    2    7     -0.20      0.00
   20    2    7     -0.32      0.00
  -18    4    7     -0.19      0.00
   16    4    7      0.04      0.00
  -14    5    7      0.59      0.00
   12    5    7      0.03      0.00
   -6    6    7      0.67      0.00
    4    6    7      0.23      0.00
    5    6    7      0.03      0.00
  -22    2    8      0.06      0.00
  -20    3    8      0.12      0.00
   18    3    8     -0.18      0.00
  -14    5    8      0.02      0.00
   -6    6    8      0.57      0.00
   -5    6    8     -0.78      0.00
    2    6    8      0.02      0.00
    3    6    8      0.05      0.00
    4    6    8     -0.05      0.00
  -20    3    9     -0.03      0.00
   15    4    9     -0.09      0.00
   11    5    9      0.14      0.00
   -5    6    9     -0.53      0.00
   -4    6    9      0.49      0.00
   -3    6    9     -0.24      0.00
   -2    6    9      0.19      0.00
   -1    6    9      0.12      0.00
    0    6    9     -0.22      0.00
    1    6    9     -0.15      0.00
    2    6    9     -0.15      0.00
   20    1   10      0.10      0.00
   19    2   10      0.29      0.00
  -20    3   10     -0.06      0.00
  -17    4   10     -0.03      0.00
  -13    5   10     -0.20      0.00
   -3    6   10     -0.29      0.00
   -2    6   10      0.01      0.00
   -1    6   10     -0.15      0.00
    0    6   10      0.07      0.00
    1    6   10      0.01      0.00
   17    3   11      0.52      0.00
  -17    4   11      0.09      0.00
   14    4   11     -0.15      0.00
  -13    5   11     -0.25      0.00
   10    5   11     -0.21      0.00
  -22    1   12      0.09      0.00
   19    1   12     -0.20      0.00
  -21    2   12     -0.04      0.00
   18    2   12     -0.08      0.00
  -12    5   12      0.22      0.00
    1    5   12      0.29      0.00
    9    5   12      0.34      0.00
  -22    1   13     -0.07      0.00
  -21    2   13      0.01      0.00
  -19    3   13     -0.02      0.00
   13    4   13      0.06      0.00
  -12    5   13      0.18      0.00
    8    5   13     -0.37      0.00
  -22    0   14      0.23      0.00
   18    1   14     -0.03      0.00
   17    2   14     -0.22      0.00
  -19    3   14      0.16      0.00
   15    3   14      0.18      0.00
  -16    4   14      0.21      0.00
   12    4   14     -0.07      0.00
  -11    5   14     -0.08      0.00
    7    5   14      0.20      0.00
    1    4   15      0.07      0.00
  -10    5   15     -0.05      0.00
    6    5   15     -0.06      0.00
  -21    1   16     -0.01      0.00
  -20    2   16      0.11      0.00
  -18    3   16     -0.21      0.00
   14    3   16     -0.06      0.00
  -15    4   16      0.14      0.00
   -9    5   16      0.10      0.00
    4    5   16      0.11      0.00
    5    5   16      0.15      0.00
  -21    0   17     -0.18      0.00
   16    1   17     -0.05      0.00
   15    2   17     -0.04      0.00
   13    3   17      0.19      0.00
  -14    4   17      0.02      0.00
   10    4   17      0.11      0.00
   -8    5   17     -0.05      0.00
   -7    5   17     -0.28      0.00
    2    5   17     -0.06      0.00
    3    5   17     -0.20      0.00
  -20    1   18      0.07      0.00
  -19    2   18     -0.17      0.00
  -17    3   18     -0.06      0.00
   12    3   18     -0.37      0.00
  -13    4   18     -0.10      0.00
    9    4   18     -0.06      0.00
   -6    5   18      0.00      0.00
   -5    5   18     -0.02      0.00
   -4    5   18     -0.24      0.00
   -3    5   18     -0.30      0.00
   -2    5   18     -0.17      0.00
   -1    5   18     -0.52      0.00
    0    5   18      0.04      0.00
    1    5   18     -0.32      0.00
   15    0   19     -0.01      0.00
  -16    3   19      0.04      0.00
   11    3   19      0.54      0.00
  -19    1   20     -0.03      0.00
   14    1   20      0.01      0.00
  -18    2   20      0.01      0.00
  -11    4   20     -0.08      0.00
    6    4   20     -0.38      0.00
  -19    0   21     -0.20      0.00
   13    1   21     -0.03      0.00
  -17    2   21     -0.10      0.00
  -15    3   21      0.09      0.00
    9    3   21      0.20      0.00
  -10    4   21      0.03      0.00
    4    4   21     -0.19      0.00
    5    4   21      0.34      0.00
  -18    0   22      0.15      0.00
  -18    1   22     -0.06      0.00
   12    1   22      0.17      0.00
  -14    3   22     -0.20      0.00
    8    3   22      0.06      0.00
   -8    4   22      0.29      0.00
    2    4   22     -0.31      0.00
    3    4   22      0.16      0.00
  -17    1   23     -0.02      0.00
   11    1   23     -0.35      0.00
  -13    3   23      0.04      0.00
   -6    4   23      0.11      0.00
   -5    4   23      0.19      0.00
   -4    4   23      0.05      0.00
   -3    4   23      0.40      0.00
   -2    4   23     -0.42      0.00
   -1    4   23      0.02      0.00
    0    4   23     -0.40      0.00
   10    0   24     -0.45      0.00
  -16    1   24      0.08      0.00
   10    1   24      0.40      0.00
    8    2   24     -0.08      0.00
  -11    3   24      0.00      0.00
    5    3   24     -0.03      0.00
    9    0   25      0.15      0.00
  -15    1   25     -0.12      0.00
  -13    2   25      0.02      0.00
    7    2   25     -0.01      0.00
   -9    3   25      0.11      0.00
    2    3   25     -0.08      0.00
    3    3   25      0.16      0.00
  -14    0   26      0.14      0.00
  -14    1   26      0.16      0.00
    7    1   26      0.07      0.00
  -12    2   26      0.17      0.00
    5    2   26      0.07      0.00
   -7    3   26      0.13      0.00
   -6    3   26     -0.19      0.00
   -5    3   26      0.13      0.00
   -4    3   26     -0.04      0.00
   -3    3   26      0.16      0.00
   -2    3   26      0.04      0.00
   -1    3   26      0.11      0.00
    0    3   26     -0.17      0.00
  -13    0   27     -0.02      0.00
  -11    0   27     -0.08      0.00
  -12    1   27     -0.20      0.00
    5    1   27     -0.10      0.00
  -10    2   27      0.03      0.00
   -9    2   27     -0.10      0.00
    2    2   27     -0.13      0.00
    3    2   27      0.02      0.00
  -10    0   28      0.19      0.00
    4    0   28     -0.24      0.00
  -10    1   28     -0.03      0.00
    3    1   28      0.12      0.00
   -7    2   28      0.13      0.00
   -6    2   28     -0.06      0.00
   -5    2   28      0.23      0.00
   -4    2   28      0.11      0.00
   -3    2   28      0.00      0.00
   -2    2   28      0.09      0.00
   -1    2   28     -0.08      0.00
   -9    0   29      0.06      0.00
    1    0   29     -0.26      0.00
   -8    1   29     -0.20      0.00
   -7    1   29      0.13      0.00
   -6    1   29     -0.40      0.00
   -5    1   29      0.07      0.00
   -4    1   29      0.06      0.00
   -3    1   29     -0.14      0.00
   -2    1   29      0.39      0.00
   -1    1   29     -0.14      0.00
    0    1   29      0.18      0.00
    0    0    0      0.00      0.00
;
_shelx_fab_checksum     21388
_iucr_refine_instructions_details
;
TITL NHB-15 P 21/n
CELL  0.71073  16.9505   4.6517  21.7167   90.000   99.757   90.000
ZERR     4.00   0.0004   0.0001   0.0006    0.000    0.001    0.000
LATT   1
SYMM  1/2 - X, 1/2 + Y, 1/2 - Z
SFAC  C    H    N    O    CL
UNIT  60   44   8    16   4
MERG   2
ABIN
OMIT    -1   0   1
OMIT    -8   0   2
OMIT    -9   0   7
OMIT     3   0   1
OMIT    -3   1   1
OMIT    -8   1   5
OMIT    19   2   8
OMIT    21   0   5
OMIT     9   2  22
OMIT    10   1   7
OMIT    16   3   6
OMIT    -5   1   4
OMIT    18   1  10
OMIT     3   3  23
OMIT     3   1  22
OMIT     3   0  27
OMIT    22   0   2
OMIT    12   2  19
OMIT    20   0  10
OMIT    -6   3  14
OMIT   -15   1  12
OMIT   -15   2   1
FMAP   2
PLAN    3
SIZE     0.150   0.200   0.300
ACTA
BOND   $H
CONF
L.S.  13
WGHT    0.060700    0.336200
FVAR       0.60525
C1    1    0.355878    0.543765    0.754080    11.00000    0.03777    0.05561 =
         0.04706   -0.00861    0.01297   -0.00650
C2    1    0.428743    0.544351    0.720982    11.00000    0.03375    0.03490 =
         0.04484   -0.00545    0.01074   -0.00339
AFIX  13
H2    2    0.466998    0.695523    0.737084    11.00000   -1.20000
AFIX   0
C3    1    0.368739    0.646899    0.662559    11.00000    0.03879    0.03638 =
         0.04680    0.00057    0.01389    0.00457
AFIX  13
H3    2    0.382303    0.837199    0.648044    11.00000   -1.20000
AFIX   0
C4    1    0.348572    0.435177    0.609815    11.00000    0.03848    0.03364 =
         0.04083    0.00598    0.00581    0.00292
C5    1    0.273309    0.309878    0.597750    11.00000    0.03835    0.05363 =
         0.05824    0.00384    0.00572    0.00169
AFIX  43
H5    2    0.235836    0.357696    0.622761    11.00000   -1.20000
AFIX   0
C6    1    0.252510    0.115948    0.549576    11.00000    0.04963    0.06066 =
         0.07219    0.00159   -0.01025   -0.01180
AFIX  43
H6    2    0.201439    0.036378    0.542578    11.00000   -1.20000
AFIX   0
C7    1    0.306308    0.039601    0.512007    11.00000    0.07320    0.05513 =
         0.05216   -0.00823   -0.00934   -0.00578
AFIX  43
H7    2    0.291640   -0.089248    0.479328    11.00000   -1.20000
AFIX   0
C8    1    0.382240    0.154700    0.522893    11.00000    0.06231    0.04832 =
         0.04084   -0.00301    0.00508    0.00364
AFIX  43
H8    2    0.419487    0.102240    0.498041    11.00000   -1.20000
AFIX   0
C9    1    0.402476    0.348355    0.570970    11.00000    0.04308    0.03543 =
         0.03755    0.00318    0.00653    0.00156
C10   1    0.540035    0.235807    0.752105    11.00000    0.03481    0.03899 =
         0.04239    0.00083    0.00690   -0.00393
C11   1    0.557957    0.338699    0.812197    11.00000    0.06134    0.09184 =
         0.04463   -0.01130    0.00747    0.02057
AFIX  43
H11   2    0.520904    0.449314    0.828745    11.00000   -1.20000
AFIX   0
C12   1    0.631882    0.276010    0.847973    11.00000    0.06919    0.10510 =
         0.04052   -0.00850   -0.00562    0.01203
AFIX  43
H12   2    0.645328    0.350458    0.888127    11.00000   -1.20000
AFIX   0
C13   1    0.684585    0.105529    0.824182    11.00000    0.04511    0.06795 =
         0.05112    0.00738   -0.00211    0.00253
C14   1    0.666902    0.002236    0.764694    11.00000    0.04018    0.06278 =
         0.06208   -0.00671    0.00498    0.00754
AFIX  43
H14   2    0.703508   -0.112786    0.748704    11.00000   -1.20000
AFIX   0
C15   1    0.594010    0.069739    0.728189    11.00000    0.03962    0.05157 =
         0.04810   -0.01012    0.00302   -0.00142
AFIX  43
H15   2    0.581865    0.001901    0.687397    11.00000   -1.20000
AFIX   0
N1    3    0.309548    0.661162    0.704651    11.00000    0.03708    0.06779 =
         0.05471   -0.00478    0.01531    0.01153
AFIX  43
H1    2    0.261165    0.724158    0.699248    11.00000   -1.20000
AFIX   0
N2    3    0.484443    0.459851    0.580688    11.00000    0.04669    0.04742 =
         0.04069    0.00078    0.01518   -0.00078
O1    4    0.343254    0.469409    0.805292    11.00000    0.05497    0.10500 =
         0.04939    0.00129    0.02093   -0.01486
O2    4    0.498797    0.684637    0.608569    11.00000    0.05768    0.05839 =
         0.07334   -0.02037    0.02512   -0.01617
O3    4    0.535500    0.322519    0.559694    11.00000    0.05389    0.07552 =
         0.08239   -0.01636    0.02906    0.00548
O4    4    0.467171    0.283162    0.713370    11.00000    0.03556    0.03790 =
         0.05467   -0.00607   -0.00024    0.00169
CL1   5    0.777346    0.024660    0.869337    11.00000    0.06244    0.12344 =
         0.07225    0.00662   -0.01932    0.01895
HKLF 4
REM  NHB-15 P 21/n
REM R1 =  0.0493 for    3158 Fo > 4sig(Fo)  and  0.0687 for all    4358 data
REM    199 parameters refined using      0 restraints
END
WGHT      0.0607      0.3362
REM Highest difference peak  0.349,  deepest hole -0.226,  1-sigma level  0.038
Q1    1   0.7353 -0.0187  0.8918  11.00000  0.05    0.35
Q2    1   0.4001  0.5853  0.6887  11.00000  0.05    0.27
Q3    1   0.3558  0.5265  0.6367  11.00000  0.05    0.20
;
loop_
    _platon_squeeze_void_nr
    _platon_squeeze_void_average_x
    _platon_squeeze_void_average_y
    _platon_squeeze_void_average_z
    _platon_squeeze_void_volume
    _platon_squeeze_void_count_electrons
    _platon_squeeze_void_content
    1 0.000 -0.085 0.500 158 57 ' '
    2 0.500 -0.027 0.000 158 57 ' '
_platon_squeeze_details
;
TITL shelx     P 21/n       R = 0.17
CELL   16.9505    4.6517   21.7167     90.00     99.76     90.00
SPGR P21/n
# Solvent Accessible Volume =     317.7
# Electrons Found in S.A.V. =     113.6
# Note: Atoms in Void as Cxxx and Qxxx all others
C101 0.916 0.373 0.524 !       4.41 eA-3
C102 0.940 0.637 0.416 !       3.08 eA-3
C103 0.056 0.553 0.578 !       2.66 eA-3
Q104 0.735 0.806 0.429 !       0.52 eA-3
;
