# Supplementary material for: Crystal structure of 3-(4-chloro­phen­oxy)-4-(2-nitro­phen­yl)azetidin-2-one with an unknown solvate
Source: Acta Crystallogr E Crystallogr Commun. 2015 Jan 1;71(Pt 1):o8–9. doi: 10.1107/S2056989014025845 (PMC4331907; doi:10.1107/S2056989014025845)
Supplement: Supplementary file 2 [file e-71-000o8-Isup2.hkl]

#
# h,k,l, Fc-squared, Fo-squared, sigma(Fo-squared), status flag
#
data_I
_shelx_title ' NHB-15 P 21/n'
_shelx_refln_list_code          4
_shelx_F_calc_maximum      164.61
_exptl_crystal_F_000       656.00
_reflns_d_resolution_high  0.7370

loop_
 _space_group_symop_operation_xyz
 'x, y, z'
 '-x+1/2, y+1/2, -z+1/2'
 '-x, -y, -z'
 'x-1/2, -y-1/2, z-1/2'

_cell_length_a    16.9505
_cell_length_b     4.6517
_cell_length_c    21.7167
_cell_angle_alpha  90.000
_cell_angle_beta   99.757
_cell_angle_gamma  90.000

_shelx_F_squared_multiplier     1.000

loop_
 _refln_index_h
 _refln_index_k
 _refln_index_l
 _refln_F_squared_calc
 _refln_F_squared_meas
 _refln_F_squared_sigma
 _refln_observed_status
   2   0   0       3074.06       2910.44        31.67 o
   4   0   0       2179.14       2260.95        19.38 o
   6   0   0        289.06        316.50         4.79 o
   8   0   0          5.28         11.65         1.32 o
  10   0   0        317.59        327.79         6.47 o
  12   0   0         32.92         31.81         3.26 o
  14   0   0         34.85         34.59         4.09 o
  16   0   0        126.97        123.10         7.38 o
  18   0   0          2.02          0.00         1.37 o
  20   0   0          3.69          2.64         1.81 o
  22   0   0         37.63         50.67        14.47 o
   1   1   0       2246.56       2379.33        22.61 o
   2   1   0        569.94        569.88         4.53 o
   3   1   0        232.44        233.25         2.77 o
   4   1   0          0.25          1.25         0.30 o
   5   1   0       2667.65       2541.19        14.36 o
   6   1   0        114.29        121.07         2.11 o
   7   1   0        702.05        761.00         7.11 o
   8   1   0       1071.53       1095.26         9.58 o
   9   1   0        521.63        506.73         5.85 o
  10   1   0         37.30         47.04         1.73 o
  11   1   0       1599.53       1521.31        13.15 o
  12   1   0          6.76          6.31         1.06 o
  13   1   0        730.64        702.54        10.68 o
  14   1   0        411.59        414.53         7.78 o
  15   1   0          3.08          8.38         1.59 o
  16   1   0          1.02          4.11         1.34 o
  17   1   0         43.64         55.59         5.10 o
  18   1   0         14.62          9.02         1.75 o
  19   1   0          0.24          4.43         1.28 o
  20   1   0         38.08         51.13         5.26 o
  21   1   0          1.26          1.34         2.17 o
  22   1   0          1.00          2.13         2.16 o
   0   2   0        851.47        858.98        22.38 o
   1   2   0        175.36        150.26        14.45 o
   2   2   0       4198.19       4550.72        40.13 o
   3   2   0        409.74        392.58         3.88 o
   4   2   0        513.56        577.55         5.33 o
   5   2   0         32.91         29.49         1.18 o
   6   2   0          6.48          4.97         2.39 o
   7   2   0         21.78         19.99         1.55 o
   8   2   0         75.52         68.91         2.15 o
   9   2   0         22.30         23.10         1.04 o
  10   2   0          6.76          7.94         0.82 o
  11   2   0         66.95         68.87         2.35 o
  12   2   0        577.36        557.20         9.37 o
  13   2   0        111.01        104.33         5.20 o
  14   2   0        412.22        413.52         9.43 o
  15   2   0        172.52        178.47         6.45 o
  16   2   0         38.32         44.83         3.99 o
  17   2   0        206.92        198.41         7.52 o
  18   2   0         18.84         17.38         3.49 o
  19   2   0          1.12          1.25         1.76 o
  20   2   0          0.04          0.00         1.47 o
  21   2   0          0.19          0.69         2.29 o
   1   3   0        306.66        317.33         6.16 o
   2   3   0         22.93         18.83         1.89 o
   3   3   0         95.99        102.99         4.06 o
   4   3   0         55.70         47.17         3.19 o
   5   3   0        113.62        118.87         2.83 o
   6   3   0          1.98          3.01         0.51 o
   7   3   0         19.56         21.46         1.31 o
   8   3   0         32.99         35.06         2.36 o
   9   3   0          0.83          2.10         1.25 o
  10   3   0        109.05         99.72         4.11 o
  11   3   0         70.28         66.19         4.13 o
  12   3   0          1.10          3.00         2.00 o
  13   3   0        111.95        105.25         7.44 o
  14   3   0          3.49          2.32         3.47 o
  15   3   0          5.31          1.91         4.39 o
  16   3   0          0.10          1.31         4.31 o
  17   3   0          1.06          1.06         6.16 o
  18   3   0         10.63          4.99        11.04 o
  19   3   0          3.03          5.57         5.50 o
   0   4   0         15.81         15.83         3.28 o
   1   4   0         29.08         35.08         4.61 o
   2   4   0         30.73         30.93         4.53 o
   3   4   0          7.99          6.93         2.41 o
   4   4   0        135.41        137.39         7.71 o
   5   4   0        105.53        103.84         8.28 o
   6   4   0         79.93         95.30         6.49 o
   7   4   0          8.93         15.02         3.47 o
   8   4   0         14.36         18.64         4.53 o
   9   4   0          7.90         10.92         5.46 o
  10   4   0         55.39         46.48         3.09 o
  11   4   0         13.87         18.57         4.64 o
  12   4   0          3.95          2.88         2.59 o
  13   4   0          1.69          0.95         1.75 o
  14   4   0          0.38          3.51         2.41 o
  15   4   0          0.19          0.00         1.95 o
  16   4   0         42.57         42.56         6.15 o
  17   4   0          0.33          1.43         2.07 o
   1   5   0         54.84         54.77         5.30 o
   2   5   0          1.70          2.05         1.26 o
   3   5   0         24.42         22.14         3.29 o
   4   5   0         96.29         96.52         9.28 o
   5   5   0         33.23         38.22        10.92 o
   6   5   0         19.72         30.30        12.28 o
   7   5   0          1.07          0.00         3.00 o
   8   5   0         54.72         64.42        11.74 o
   9   5   0         36.26         30.30         9.01 o
  10   5   0         13.71          1.91         4.09 o
  11   5   0          0.07          0.00         3.28 o
  12   5   0          0.23          0.00         6.01 o
  13   5   0          0.17          0.55         5.73 o
   0   6   0         10.02          7.10         3.55 o
   1   6   0          2.43          4.91         2.73 o
   2   6   0          0.22          0.00         3.28 o
   3   6   0          0.74          0.00        12.28 o
   4   6   0          0.93          0.00        10.10 o
   5   6   0          2.22         12.83         5.19 o
   6   6   0          0.07          0.00         3.00 o
 -21   0   1         18.29         19.22         4.31 o
 -19   0   1         11.86         31.39        10.37 o
 -17   0   1        339.21        310.39        11.95 o
 -15   0   1        330.90        317.49        11.37 o
 -13   0   1          5.19          5.37         1.40 o
 -11   0   1          4.62          7.62         1.31 o
  -9   0   1       1392.79       1400.90        15.50 o
  -7   0   1         40.65         54.58         2.31 o
  -5   0   1      11165.59      11534.30        83.93 o
  -3   0   1       4755.40       4465.67        31.29 o
   1   0   1       3313.78       3651.43        72.19 o
   5   0   1       1074.33        862.60         9.42 o
   7   0   1        385.23        371.40         6.06 o
   9   0   1       8709.48       8741.25        70.47 o
  11   0   1        482.01        427.56         7.46 o
  13   0   1         14.88         17.06         2.09 o
  15   0   1         28.73         34.35         5.09 o
  17   0   1        197.39        199.01         8.16 o
  19   0   1         34.68         25.87         4.94 o
  21   0   1         38.77         54.03        15.01 o
 -22   1   1          0.98          2.97         2.54 o
 -21   1   1          5.92          7.63         3.79 o
 -20   1   1          0.51          2.71         1.42 o
 -19   1   1          0.85          1.90         1.77 o
 -18   1   1         50.74         48.92         3.50 o
 -17   1   1         87.15         84.17         4.05 o
 -16   1   1        321.83        301.14         7.83 o
 -15   1   1        391.59        386.46         7.55 o
 -14   1   1         15.16         17.26         1.50 o
 -13   1   1        110.03        110.24         3.29 o
 -12   1   1         94.05         89.92         2.70 o
 -11   1   1        315.11        309.80         4.73 o
 -10   1   1       1070.99       1026.30        13.77 o
  -9   1   1        150.12        149.70         2.77 o
  -8   1   1       1331.67       1134.88         8.47 o
  -7   1   1        917.58       1009.73         7.02 o
  -6   1   1        901.10        923.31         6.87 o
  -5   1   1        243.39        224.28         2.47 o
  -4   1   1       4038.77       4211.91        36.43 o
  -2   1   1       2463.52       2897.44        16.37 o
  -1   1   1      10308.82      10687.27       104.49 o
   0   1   1      11427.73      11188.92       106.45 o
   1   1   1         21.50         29.71         0.80 o
   2   1   1      21842.34      22117.08       132.42 o
   3   1   1       2362.24       2319.36        17.69 o
   4   1   1        353.21        312.45         2.82 o
   5   1   1         26.57         37.13         1.03 o
   6   1   1       1287.05       1374.29        10.38 o
   7   1   1        305.52        336.57         3.88 o
   8   1   1       1699.88       1830.33        12.80 o
   9   1   1        505.62        495.88         5.60 o
  10   1   1        585.46        586.26         6.71 o
  11   1   1        464.68        448.11         7.04 o
  12   1   1        111.46        110.55         3.39 o
  13   1   1        133.18        139.39         4.14 o
  14   1   1        357.99        350.02         6.79 o
  15   1   1        314.92        285.54         6.43 o
  16   1   1          3.63          1.81         1.14 o
  17   1   1          6.29          8.97         2.15 o
  18   1   1          6.37          8.22         1.64 o
  19   1   1          7.59          9.68         2.58 o
  20   1   1         42.83         40.78         4.60 o
  21   1   1          1.40          1.02         1.46 o
  22   1   1         38.57         47.13         4.65 o
 -21   2   1         32.05         41.47         6.24 o
 -20   2   1         14.45         12.08         3.03 o
 -19   2   1         17.28         17.91         3.19 o
 -18   2   1          0.04          0.00         2.01 o
 -17   2   1         42.07         52.85         4.44 o
 -16   2   1         53.49         48.95         4.49 o
 -14   2   1        106.76         95.03         4.06 o
 -13   2   1        275.25        251.92         6.29 o
 -12   2   1         56.16         63.41         2.93 o
 -11   2   1         67.35         72.53         2.35 o
 -10   2   1        451.55        433.65         4.99 o
  -9   2   1         58.74         56.68         1.56 o
  -8   2   1        137.38        128.99         3.26 o
  -7   2   1        476.73        455.58         5.59 o
  -6   2   1         16.68         20.09         1.19 o
  -5   2   1        922.35        911.16         7.99 o
  -4   2   1        212.44        236.90         3.01 o
  -3   2   1       3039.14       3049.99        26.08 o
  -2   2   1        773.26        705.89         9.24 o
  -1   2   1         71.61         57.48         2.41 o
   0   2   1        433.79        472.51        14.03 o
   1   2   1        614.81        599.59         8.05 o
   2   2   1        274.37        267.23         5.82 o
   3   2   1        295.70        312.36         3.59 o
   4   2   1         11.94          7.32         0.87 o
   5   2   1        111.27        128.92         2.74 o
   6   2   1         22.19         20.35         1.42 o
   7   2   1         13.04         11.25         1.18 o
   8   2   1        374.81        366.71         5.42 o
   9   2   1        246.55        217.23         3.06 o
  10   2   1        215.14        216.92         3.68 o
  11   2   1        513.83        476.15         6.29 o
  12   2   1         11.10         10.30         1.78 o
  13   2   1         12.84         14.21         2.92 o
  14   2   1        245.46        224.18         8.08 o
  15   2   1          9.83         12.81         2.17 o
  16   2   1        133.57        128.40         5.31 o
  17   2   1         36.88         41.82         3.69 o
  18   2   1         68.66         60.63         6.31 o
  19   2   1         25.01         27.62         9.94 o
  20   2   1          6.87          3.88         3.17 o
  21   2   1         18.73         16.24         3.52 o
 -20   3   1         54.25         42.86        12.01 o
 -19   3   1          2.76          0.00         2.43 o
 -18   3   1          4.29          0.72         2.43 o
 -17   3   1         26.03         33.33         5.50 o
 -16   3   1          3.01          6.00         5.05 o
 -15   3   1          2.61          2.96         2.46 o
 -14   3   1          0.06          0.38         2.01 o
 -13   3   1         95.26         80.84         7.23 o
 -12   3   1         47.41         44.27         7.81 o
 -11   3   1        415.33        384.60        12.11 o
 -10   3   1         61.96         62.13         3.62 o
  -9   3   1         18.95         20.05         2.65 o
  -8   3   1         51.60         44.58         2.75 o
  -7   3   1        152.46        155.47         3.25 o
  -6   3   1         41.64         42.00         1.37 o
  -5   3   1          3.57          4.09         1.32 o
  -4   3   1        126.33        123.26         4.60 o
  -3   3   1        314.98        315.94         7.61 o
  -2   3   1        356.30        358.99         8.40 o
  -1   3   1         14.33         16.39         1.74 o
   0   3   1        221.68        213.31         4.69 o
   1   3   1        519.35        561.95         8.86 o
   2   3   1         33.62         28.07         2.52 o
   3   3   1          0.38          1.46         0.85 o
   4   3   1         75.71         67.41         3.56 o
   5   3   1         38.75         39.92         1.75 o
   6   3   1        373.15        390.52         4.81 o
   7   3   1          0.13          0.73         0.42 o
   8   3   1        552.75        534.74         8.94 o
   9   3   1          0.05          2.64         1.33 o
  10   3   1        436.29        413.12         8.70 o
  11   3   1        251.18        233.53         8.83 o
  12   3   1         37.79         39.83         7.88 o
  13   3   1          3.43          4.91         3.28 o
  14   3   1         26.17         28.41         4.84 o
  15   3   1          7.67          3.82         2.69 o
  16   3   1         12.06         11.95         3.85 o
  17   3   1          3.56          4.03         2.93 o
  18   3   1          0.03          0.33         2.50 o
  19   3   1          4.24          3.66         2.82 o
 -17   4   1          3.38          4.60         3.28 o
 -16   4   1         42.91         44.38         5.95 o
 -15   4   1          5.16          0.97         2.27 o
 -14   4   1          0.01          0.17         1.90 o
 -13   4   1          0.43          0.07         1.54 o
 -12   4   1          7.94          9.29         2.27 o
 -11   4   1          1.67          1.41         1.29 o
 -10   4   1         28.86         36.31         9.28 o
  -9   4   1          0.27          0.00         3.55 o
  -8   4   1        192.69        181.23        14.74 o
  -7   4   1        100.98         94.18        10.65 o
  -6   4   1        115.07        141.86        14.04 o
  -5   4   1         42.57         58.21         6.69 o
  -4   4   1          2.77          3.82         1.86 o
  -3   4   1          0.12          0.87         1.51 o
  -2   4   1          2.39          0.99         1.75 o
  -1   4   1         14.18         15.68         2.80 o
   0   4   1         97.89        118.42         5.30 o
   1   4   1         70.97         63.86         5.31 o
   2   4   1         24.24         24.67         4.12 o
   3   4   1         60.32         65.16         5.50 o
   4   4   1          1.63          1.32         2.30 o
   5   4   1        136.30        148.34         8.16 o
   6   4   1        222.79        216.36         9.95 o
   7   4   1          0.11          0.38         2.66 o
   8   4   1          2.63          2.32         2.11 o
   9   4   1         11.43          5.86         3.18 o
  10   4   1         17.01         21.28         2.58 o
  11   4   1          0.79          3.08         2.32 o
  12   4   1          0.20          0.00         2.11 o
  13   4   1         12.47         16.91         4.02 o
  14   4   1          0.02          0.98         1.78 o
  15   4   1          3.79          5.07         2.53 o
  16   4   1          3.06          3.34         2.75 o
  17   4   1         10.02          8.81         3.46 o
 -13   5   1         47.56         27.02        10.65 o
 -11   5   1          0.33          1.91         4.37 o
 -10   5   1          7.09          4.09         4.64 o
  -9   5   1         10.21         11.47         6.28 o
  -8   5   1          4.66          6.28         5.19 o
  -7   5   1        169.02        179.59        15.56 o
  -6   5   1         48.55         41.49         9.28 o
  -5   5   1          5.33          8.46         4.37 o
  -4   5   1         26.43         29.21         7.10 o
  -3   5   1          1.97          2.81         1.22 o
  -2   5   1          0.08          0.27         1.13 o
  -1   5   1         42.72         44.63         6.96 o
   0   5   1         31.13         34.37         4.24 o
   1   5   1         14.47         14.36         2.67 o
   2   5   1          8.55          8.22         3.34 o
   3   5   1         11.05         16.79         3.57 o
   4   5   1         92.52        102.48         7.33 o
   5   5   1         38.87         39.07         8.46 o
   6   5   1          2.49          3.28         3.82 o
   7   5   1          0.47          1.64         4.09 o
   8   5   1         51.74         52.96        10.65 o
   9   5   1          4.36          0.00         5.46 o
  10   5   1          1.88          0.00         3.28 o
  11   5   1          3.58          1.91         4.64 o
  12   5   1          0.85          0.00         4.37 o
  13   5   1          2.73          0.00        12.83 o
  -6   6   1          7.18          5.73         4.09 o
  -5   6   1          4.21          0.00        10.10 o
  -4   6   1          0.45          0.27        13.10 o
  -3   6   1          3.87          0.00         3.28 o
  -2   6   1          0.55          5.46         2.73 o
  -1   6   1          0.90          1.91         2.46 o
   0   6   1          0.78          0.00         2.46 o
   1   6   1         15.46          9.77         3.08 o
   2   6   1          6.54          7.64         9.83 o
   3   6   1          2.32          0.00        11.74 o
   4   6   1          5.58          8.74         4.37 o
   5   6   1          0.46          0.00         3.28 o
   6   6   1         16.52          8.19         5.19 o
 -22   0   2         39.42         56.14        12.19 o
 -20   0   2         37.94         68.52         9.70 o
 -18   0   2         10.67         14.90         3.47 o
 -16   0   2          4.52          1.66         1.90 o
 -14   0   2         58.21         59.41         4.41 o
 -12   0   2        371.04        334.53         6.69 o
 -10   0   2       1013.38       1031.08        13.05 o
  -6   0   2         23.17         30.07         1.54 o
  -4   0   2       3986.10       4055.45        30.49 o
  -2   0   2       1936.98       2272.53        18.23 o
   0   0   2        601.55        751.78        17.10 o
   2   0   2      13128.09      12666.23        97.54 o
   4   0   2       4027.24       4140.33        36.98 o
   6   0   2       8387.38       8423.04        59.79 o
   8   0   2       3292.31       3604.02        41.33 o
  10   0   2        345.11        419.02         7.15 o
  12   0   2        762.97        754.03        10.92 o
  14   0   2         64.21         60.60         4.65 o
  16   0   2        237.53        229.43        14.44 o
  18   0   2        124.54        139.05         8.46 o
  20   0   2          8.68          7.58         5.73 o
 -22   1   2          2.86          7.80         4.54 o
 -21   1   2         15.50         15.73         2.90 o
 -20   1   2          4.16          4.34         2.71 o
 -19   1   2         41.59         35.21         3.96 o
 -18   1   2          7.99          7.97         1.86 o
 -17   1   2         88.46         95.00         4.61 o
 -16   1   2        309.83        312.72         6.85 o
 -15   1   2        278.59        241.68         5.34 o
 -14   1   2        483.44        499.43         7.80 o
 -13   1   2         56.34         55.88         2.37 o
 -12   1   2          2.49          2.84         0.61 o
 -11   1   2        319.93        297.87         4.48 o
 -10   1   2        782.99        717.07         9.12 o
  -9   1   2        120.56        123.55         2.64 o
  -8   1   2       1063.25       1036.70         8.05 o
  -7   1   2         16.67         19.40         1.01 o
  -6   1   2       2282.44       2379.21        13.45 o
  -5   1   2        205.18        260.87         2.86 o
  -4   1   2        709.31        715.50         5.57 o
  -3   1   2       3231.59       3158.27        22.12 o
  -2   1   2       7761.53       7459.46        37.88 o
  -1   1   2        261.78        224.90         3.06 o
   0   1   2         71.78         73.05         0.99 o
   1   1   2       7481.59       7491.85        51.12 o
   2   1   2       5232.82       5407.87        35.97 o
   3   1   2      11090.36      11011.55        59.84 o
   4   1   2        442.80        470.47         3.99 o
   5   1   2          1.07          1.42         0.46 o
   6   1   2        479.30        473.59         4.72 o
   7   1   2        427.49        435.78         4.49 o
   8   1   2        616.69        672.13         6.81 o
   9   1   2        184.60        153.28         3.06 o
  10   1   2          0.00          0.41         0.43 o
  11   1   2        110.13        115.09         4.51 o
  12   1   2          3.32          3.64         0.86 o
  13   1   2          6.68          5.87         1.17 o
  14   1   2         56.27         66.41         3.13 o
  15   1   2        235.94        240.09         6.26 o
  16   1   2        199.81        179.08         6.07 o
  17   1   2        116.39        123.43         5.18 o
  18   1   2         13.24         11.38         1.86 o
  19   1   2          0.37          3.59         1.70 o
  20   1   2          9.34          7.77         1.70 o
  21   1   2         20.85         23.52         3.20 o
  22   1   2         17.27         13.86         6.69 o
 -21   2   2          3.93          2.84         2.57 o
 -20   2   2          1.71          2.57         2.22 o
 -19   2   2          2.88          1.17         1.59 o
 -18   2   2         25.41         24.68         4.27 o
 -17   2   2          0.27          0.00         1.32 o
 -16   2   2         14.26         11.95         2.49 o
 -15   2   2         72.62         78.77         4.77 o
 -14   2   2         60.08         59.95         4.32 o
 -13   2   2        172.97        186.97         5.75 o
 -12   2   2        925.55        890.32        12.52 o
 -11   2   2          2.65          2.03         0.58 o
 -10   2   2        472.54        444.60         5.14 o
  -9   2   2        183.43        203.42         3.13 o
  -8   2   2        802.68        861.11         6.75 o
  -7   2   2          4.88          4.21         0.63 o
  -6   2   2        240.19        274.18         4.46 o
  -5   2   2        229.65        227.00         3.41 o
  -4   2   2        395.46        499.98         4.41 o
  -3   2   2         25.79         18.47         0.91 o
  -2   2   2       1985.15       2044.90        18.89 o
  -1   2   2        434.89        411.12         5.02 o
   0   2   2         29.71         34.65         1.61 o
   1   2   2          0.01          0.70         0.79 o
   2   2   2         85.56         70.53         2.22 o
   3   2   2        191.04        142.86         2.43 o
   4   2   2       2949.44       2970.09        21.48 o
   5   2   2        159.94        154.06         2.82 o
   6   2   2         31.93         22.57         1.72 o
   7   2   2         31.02         23.81         1.36 o
   8   2   2        417.56        385.11         4.88 o
   9   2   2         23.93         22.93         1.13 o
  10   2   2        252.64        268.98         3.84 o
  11   2   2         46.32         41.94         2.23 o
  12   2   2         21.59         21.12         2.08 o
  13   2   2         54.39         44.02         3.76 o
  14   2   2        212.54        195.05         8.12 o
  15   2   2        297.12        274.78         8.82 o
  16   2   2         67.02         75.98         4.99 o
  17   2   2         32.75         36.14         4.15 o
  18   2   2         35.63         33.53         4.01 o
  19   2   2         15.35         16.74         3.05 o
  20   2   2          4.00          6.72         2.68 o
  21   2   2          0.31          1.55         2.42 o
 -20   3   2         11.99          8.60         3.24 o
 -19   3   2          1.57          3.40         2.55 o
 -18   3   2          3.72          0.93         2.08 o
 -17   3   2          2.76         10.45         4.23 o
 -16   3   2         36.32         47.24         6.26 o
 -15   3   2          1.72          0.37         1.79 o
 -14   3   2          7.47          9.16         3.06 o
 -13   3   2        177.13        163.35        10.78 o
 -12   3   2        174.07        167.65         8.18 o
 -11   3   2          5.22          6.10         2.20 o
 -10   3   2         16.59         20.28         5.15 o
  -9   3   2          0.47          0.23         0.88 o
  -8   3   2         70.54         67.81         2.92 o
  -7   3   2          9.03          6.41         0.75 o
  -6   3   2         39.58         36.13         1.94 o
  -5   3   2          0.35          0.45         0.56 o
  -4   3   2          3.68          1.88         0.68 o
  -3   3   2        115.50        110.19         3.78 o
  -2   3   2        850.21        914.18        15.08 o
  -1   3   2        943.94        956.78        13.85 o
   0   3   2          0.06          0.38         0.50 o
   1   3   2        489.30        471.77        11.45 o
   2   3   2        225.99        247.91         8.28 o
   3   3   2         61.77         58.55         3.17 o
   4   3   2        128.69        137.09         5.14 o
   5   3   2         17.17         16.60         1.36 o
   6   3   2          2.87          4.35         0.81 o
   7   3   2        132.10        125.70         3.99 o
   8   3   2        240.04        267.98         7.53 o
   9   3   2          1.66          1.93         1.31 o
  10   3   2          0.28          1.67         1.78 o
  11   3   2          1.26          2.43         1.78 o
  12   3   2          7.15          5.37         1.88 o
  13   3   2          1.26          1.09         1.34 o
  14   3   2         27.90         27.42         4.76 o
  15   3   2          5.43          2.55         4.04 o
  16   3   2         17.51         13.71         4.15 o
  17   3   2         52.98         53.65         7.15 o
  18   3   2          4.80          4.41         3.22 o
  19   3   2          9.17          8.41         3.48 o
 -17   4   2          9.53          7.50         2.90 o
 -16   4   2          9.12          5.73         2.93 o
 -15   4   2         96.05         92.21         6.93 o
 -14   4   2         14.25          9.13         3.06 o
 -13   4   2          0.94          0.00         3.82 o
 -12   4   2          6.63         12.97         5.05 o
 -11   4   2         14.31         16.38         2.75 o
 -10   4   2         70.58         66.33        11.19 o
  -9   4   2         80.38         78.34        12.56 o
  -8   4   2         93.00         98.82        11.47 o
  -7   4   2        488.72        471.10        23.48 o
  -6   4   2          0.12          0.00         3.00 o
  -5   4   2         89.67         87.97         6.06 o
  -4   4   2         32.08         44.92         5.44 o
  -3   4   2         90.69         98.82         7.24 o
  -2   4   2          0.96          1.36         1.06 o
  -1   4   2          0.09          3.54         1.21 o
   0   4   2        243.76        239.43        10.12 o
   1   4   2         88.72         86.98         6.27 o
   2   4   2        194.56        192.47        11.86 o
   3   4   2         70.77         75.13         9.28 o
   4   4   2         73.42         73.47         7.23 o
   5   4   2          9.02         16.54         3.54 o
   6   4   2         59.35         46.59         8.35 o
   7   4   2         92.37        117.17         7.54 o
   8   4   2         24.84         22.04         4.26 o
   9   4   2        176.61        169.46        15.29 o
  10   4   2         72.04         59.46         3.81 o
  11   4   2         28.34         28.10         8.33 o
  12   4   2          7.94          4.65         1.89 o
  13   4   2         11.67         11.90         5.31 o
  14   4   2         28.27         36.65         7.64 o
  15   4   2         12.09         16.88         4.37 o
  16   4   2         34.64         37.88         5.90 o
  17   4   2          1.80          1.72         2.44 o
 -13   5   2          1.75          5.73         6.28 o
 -12   5   2          5.63          5.19         4.91 o
 -11   5   2          5.97          9.28         5.73 o
 -10   5   2         13.37         15.56         7.37 o
  -9   5   2          1.97         12.01         5.73 o
  -8   5   2         26.93         26.48         8.19 o
  -7   5   2          0.87          7.64         4.91 o
  -6   5   2        169.83        157.48        14.74 o
  -5   5   2          5.19          3.82         3.82 o
  -4   5   2          2.07          0.82         3.00 o
  -3   5   2          3.54          5.19         4.09 o
  -2   5   2         10.14          7.90         2.27 o
  -1   5   2         10.87          7.11         1.72 o
   0   5   2         11.22         12.07         3.01 o
   1   5   2          2.06          1.89         1.27 o
   2   5   2          0.79          1.64         1.74 o
   3   5   2          0.20          0.00         1.44 o
   4   5   2          8.48          8.19         3.69 o
   5   5   2         18.45          8.98         3.97 o
   6   5   2         13.41          8.79         8.46 o
   7   5   2          2.38          0.27         3.28 o
   8   5   2          0.23          0.00         3.82 o
   9   5   2          1.78          0.00         4.09 o
  10   5   2          0.21          0.00         4.37 o
  11   5   2          1.83          0.00         5.19 o
  12   5   2          3.60          0.00        10.65 o
  13   5   2         11.33          7.10         7.64 o
  -6   6   2          0.22          0.00        11.47 o
  -5   6   2          0.43          0.00        12.83 o
  -4   6   2          0.18          0.00         3.28 o
  -3   6   2          1.57          0.00         3.28 o
  -2   6   2          7.06          5.19         4.91 o
  -1   6   2          1.43          5.46         3.82 o
   0   6   2         15.28         19.93         5.19 o
   1   6   2          1.24          3.00         2.18 o
   2   6   2         25.66         24.51         9.55 o
   3   6   2          0.54          4.91         3.00 o
   4   6   2          0.83          0.00         2.73 o
   5   6   2          4.51          1.91         3.82 o
   6   6   2         12.95         10.92         5.73 o
 -21   0   3         35.36         30.03         6.82 o
 -19   0   3          3.57          4.72         6.01 o
 -17   0   3         63.59         65.19         8.19 o
 -15   0   3         26.81         31.48         5.28 o
 -13   0   3       1279.71       1195.09        14.59 o
 -11   0   3        233.22        225.59         5.13 o
  -9   0   3        977.11        909.83        13.03 o
  -7   0   3       4019.38       4193.51        32.12 o
  -5   0   3        950.33        745.24         8.62 o
  -3   0   3       6949.05       6938.22        57.44 o
  -1   0   3       3815.08       3462.80        47.63 o
   1   0   3        329.30        273.62         4.08 o
   3   0   3        490.09        542.01         6.69 o
   5   0   3        113.68        143.56         3.04 o
   7   0   3        339.61        324.52         5.51 o
   9   0   3       1863.89       1913.10        19.81 o
  11   0   3          5.07          4.97         1.10 o
  13   0   3          1.34          3.48         1.64 o
  15   0   3         22.72         37.77         4.78 o
  17   0   3          1.36          2.47         2.47 o
  19   0   3          8.25          6.86         2.93 o
  21   0   3         56.00         82.03         8.13 o
 -22   1   3         20.90         24.54         4.78 o
 -21   1   3          4.03          7.19         4.53 o
 -20   1   3          9.13          9.66         2.48 o
 -19   1   3         14.02         15.43         3.04 o
 -18   1   3          0.55          1.75         1.25 o
 -17   1   3         44.51         40.73         2.86 o
 -16   1   3        115.17        100.64         3.97 o
 -15   1   3         28.26         33.40         2.42 o
 -14   1   3         10.56         10.47         1.37 o
 -13   1   3         37.89         41.70         2.55 o
 -12   1   3         15.59         14.81         1.34 o
 -11   1   3          0.65          0.22         0.34 o
 -10   1   3        366.99        353.80         5.28 o
  -9   1   3          8.30          3.42         0.64 o
  -8   1   3         33.96         41.56         1.53 o
  -7   1   3       1583.18       1590.19        10.94 o
  -6   1   3        686.24        608.83         5.13 o
  -5   1   3       2587.42       2728.53        15.22 o
  -4   1   3       2801.84       2839.87        14.17 o
  -3   1   3       6807.80       7036.77        43.18 o
  -2   1   3      27095.13      26451.71       167.10 o
  -1   1   3        349.36        322.62         2.25 o
   0   1   3       3689.64       3882.81        31.39 o
   1   1   3        359.92        383.54         3.95 o
   2   1   3        427.24        436.28         4.11 o
   3   1   3       1309.27       1411.79         8.64 o
   4   1   3        352.07        393.22         3.71 o
   5   1   3        398.97        420.33         4.04 o
   6   1   3        774.82        753.43         6.56 o
   7   1   3        423.85        451.34         4.79 o
   8   1   3         20.71         21.02         1.35 o
   9   1   3        137.30        181.96         3.61 o
  10   1   3         65.15         58.78         2.93 o
  11   1   3          0.50          0.42         0.47 o
  12   1   3        783.66        729.15         9.80 o
  13   1   3          0.15          0.25         0.72 o
  14   1   3         32.16         28.90         2.83 o
  15   1   3         14.44         15.67         2.23 o
  16   1   3          0.40          2.34         1.30 o
  17   1   3         23.15         23.89         3.59 o
  18   1   3          3.33          3.02         1.72 o
  19   1   3          5.70          5.17         1.60 o
  20   1   3         44.27         39.61         3.87 o
  21   1   3          4.73          4.17         1.88 o
 -21   2   3          0.50          0.60         1.57 o
 -20   2   3          4.82          8.63         2.28 o
 -19   2   3          0.84          1.77         1.73 o
 -18   2   3          1.27          0.00         1.64 o
 -17   2   3         20.40         21.94         3.66 o
 -16   2   3         30.12         32.03         3.73 o
 -15   2   3          3.90          1.57         1.36 o
 -14   2   3         55.99         59.51         5.02 o
 -13   2   3        614.34        565.71        11.27 o
 -12   2   3         21.09         22.02         2.15 o
 -11   2   3         17.26         17.41         1.60 o
 -10   2   3        200.72        201.76         3.23 o
  -9   2   3        357.64        403.96         4.44 o
  -8   2   3        216.97        205.26         2.50 o
  -7   2   3         20.45         31.44         1.20 o
  -6   2   3        156.13        145.62         2.93 o
  -5   2   3        896.50       1017.45         8.96 o
  -4   2   3       1338.95       1419.55        10.25 o
  -3   2   3        363.40        406.54         5.77 o
  -2   2   3        241.14        241.14         4.22 o
  -1   2   3        166.63        171.34         2.75 o
   0   2   3       1393.55       1469.78        19.14 o
   1   2   3        118.43        118.14        10.62 o
   2   2   3         53.20         57.03         1.74 o
   3   2   3        267.74        242.30         3.40 o
   4   2   3         59.08         61.68         1.98 o
   5   2   3        100.36         98.15         3.03 o
   6   2   3         16.87         15.41         1.43 o
   7   2   3       1717.15       1755.02        15.91 o
   8   2   3         85.90         97.60         2.10 o
   9   2   3        198.26        188.11         3.04 o
  10   2   3        250.40        258.74         4.00 o
  11   2   3        380.88        344.60         6.63 o
  12   2   3          6.32          8.82         1.54 o
  13   2   3         53.41         45.77         3.56 o
  14   2   3          0.10          1.70         1.06 o
  15   2   3          6.85         10.04         1.92 o
  16   2   3        117.09        106.73         4.83 o
  17   2   3         10.46         14.14         2.27 o
  18   2   3         54.93         64.17         4.10 o
  19   2   3         17.11         18.68         3.45 o
  20   2   3         27.66         29.31         4.74 o
 -20   3   3          2.85          0.96         2.70 o
 -19   3   3         11.90          7.22         3.47 o
 -18   3   3         10.96          9.46         3.58 o
 -17   3   3          1.33          5.34         2.71 o
 -16   3   3          7.05          1.50         2.29 o
 -15   3   3          0.15          3.88         2.64 o
 -14   3   3         25.57         16.16         7.10 o
 -13   3   3          0.00          0.00         1.73 o
 -12   3   3        180.88        157.93         7.86 o
 -11   3   3         21.26         21.45         3.51 o
 -10   3   3         18.75         16.56         5.05 o
  -9   3   3          0.48          0.13         2.35 o
  -8   3   3         90.06        102.20         3.48 o
  -7   3   3         89.90         92.38         2.30 o
  -6   3   3          9.84         13.43         1.51 o
  -5   3   3        122.12        123.33         4.50 o
  -4   3   3        364.43        366.53         5.19 o
  -3   3   3        566.01        585.97         6.74 o
  -2   3   3        185.15        206.61         3.75 o
  -1   3   3        848.15        887.57        10.72 o
   0   3   3         44.62         41.63         3.57 o
   1   3   3        352.41        365.60         8.53 o
   2   3   3         46.19         60.83         4.58 o
   3   3   3         10.42         12.52         1.98 o
   4   3   3         29.38         33.22         1.43 o
   5   3   3         10.59         11.77         0.97 o
   6   3   3        500.48        481.64         5.91 o
   7   3   3        200.54        199.18         5.87 o
   8   3   3        934.94        924.52        16.41 o
   9   3   3        254.76        261.86         6.76 o
  10   3   3         72.99         78.79         5.63 o
  11   3   3         25.04         24.13         3.68 o
  12   3   3        130.54        138.09         6.41 o
  13   3   3          0.01          1.97         1.39 o
  14   3   3        168.82        182.70         7.81 o
  15   3   3          5.44          4.71         4.68 o
  16   3   3         58.91         60.24         7.32 o
  17   3   3         34.88         34.56         5.90 o
  18   3   3         15.50         14.28         4.88 o
  19   3   3          2.17          1.40         2.39 o
 -17   4   3          0.54          2.45         2.14 o
 -16   4   3          0.43          4.91        14.74 o
 -15   4   3         15.65          8.74         2.90 o
 -14   4   3         31.08         33.03         4.71 o
 -13   4   3          1.34          4.09         3.14 o
 -12   4   3         40.27         43.63         7.92 o
 -11   4   3          3.21          1.39         1.90 o
 -10   4   3          0.35          1.09         3.82 o
  -9   4   3          1.28          4.91        12.28 o
  -8   4   3        108.68        116.56        18.56 o
  -7   4   3         13.82         14.47         6.01 o
  -6   4   3        108.01        103.73        11.19 o
  -5   4   3          0.92          0.00         3.28 o
  -4   4   3         31.62         28.18        11.47 o
  -3   4   3         20.13         18.70         2.43 o
  -2   4   3        184.80        179.33         7.33 o
  -1   4   3         22.56         19.77         3.73 o
   0   4   3         78.70         72.19         5.63 o
   1   4   3         75.63         78.68        18.70 o
   2   4   3        197.06        196.65         9.43 o
   3   4   3         62.74         67.75         5.67 o
   4   4   3        189.41        186.37        12.97 o
   5   4   3         22.12         25.53         9.14 o
   6   4   3         51.42         58.53         6.92 o
   7   4   3        317.40        315.80        12.81 o
   8   4   3          0.01          0.00         3.64 o
   9   4   3          1.36          5.02         2.26 o
  10   4   3          3.90          2.87         1.62 o
  11   4   3         23.16         23.96         3.10 o
  12   4   3         43.12         43.77         4.24 o
  13   4   3          0.17          0.48         1.81 o
  14   4   3         17.82         18.69         4.49 o
  15   4   3          6.33          5.02         3.82 o
  16   4   3          5.55          4.41         2.46 o
 -13   5   3         81.16         76.43        14.47 o
 -12   5   3          0.10          0.00         4.09 o
 -11   5   3         11.76          9.28         5.46 o
 -10   5   3          7.97         12.28         6.01 o
  -9   5   3         57.89         55.14        11.74 o
  -8   5   3         30.29         62.78        12.01 o
  -7   5   3         82.08        102.64        12.01 o
  -6   5   3          4.47         10.37         4.91 o
  -5   5   3         49.68         45.31        10.92 o
  -4   5   3          3.07          3.55         3.55 o
  -3   5   3          2.85          2.73         3.00 o
  -2   5   3          2.32          3.68         2.09 o
  -1   5   3         19.51         25.03         3.49 o
   0   5   3          2.49          2.51         1.55 o
   1   5   3          8.53          6.33         5.46 o
   2   5   3         36.41         45.76         6.37 o
   3   5   3          1.18          3.95         2.10 o
   4   5   3         12.74          7.71         6.69 o
   5   5   3          7.63         12.72         4.78 o
   6   5   3          1.32          1.21         2.86 o
   7   5   3          6.31          5.32         2.56 o
   8   5   3         43.13         42.86        10.10 o
   9   5   3          5.39          0.00         4.64 o
  10   5   3          1.55          0.00         4.37 o
  11   5   3          5.35          0.00        10.10 o
  12   5   3          0.37          0.00         5.46 o
  13   5   3         28.31         12.01         9.01 o
  -6   6   3          2.18          0.00        12.28 o
  -5   6   3          3.62         13.38         4.91 o
  -4   6   3          1.58          4.09         3.00 o
  -3   6   3          0.01          0.00         3.00 o
  -2   6   3          4.59          0.00         2.46 o
  -1   6   3          0.61          0.55         3.28 o
   0   6   3         27.69         25.11         6.82 o
   1   6   3          0.65          1.53         2.21 o
   2   6   3          5.71          8.82         8.33 o
   3   6   3          0.49          0.00         1.63 o
   4   6   3         10.06         14.74         4.37 o
   5   6   3          5.01          4.64         3.82 o
   6   6   3          0.00          0.00         3.00 o
 -22   0   4         92.51         93.63         9.28 o
 -20   0   4         15.75         15.66         3.46 o
 -18   0   4         44.67         50.81         6.06 o
 -16   0   4          4.98          6.29         2.52 o
 -14   0   4       3763.11       3710.84        36.92 o
 -12   0   4         55.76         66.45         2.89 o
 -10   0   4        170.60        182.43         4.62 o
  -8   0   4        345.21        375.79         5.87 o
  -6   0   4       4196.27       4819.80        35.89 o
  -4   0   4        526.87        516.44         5.75 o
  -2   0   4       9536.18       9551.04        75.59 o
   0   0   4       1566.21       1403.65        14.92 o
   2   0   4       2203.99       2309.14        22.61 o
   4   0   4       7841.21       8172.63       133.26 o
   6   0   4       3905.52       3993.42        44.01 o
   8   0   4       7752.01       8633.75        56.99 o
  10   0   4          2.17          3.11         0.91 o
  12   0   4          8.58          5.79         1.18 o
  14   0   4          1.64          0.05         1.86 o
  16   0   4          5.80          3.09         2.44 o
  18   0   4        468.71        443.53        15.55 o
  20   0   4        108.69        125.18         9.32 o
 -22   1   4          1.08          0.88         1.55 o
 -21   1   4          6.63          9.65         2.51 o
 -20   1   4          3.33          4.54         1.48 o
 -19   1   4         76.63         94.53         4.67 o
 -18   1   4         11.38         10.91         2.48 o
 -17   1   4         33.87         38.00         3.28 o
 -16   1   4         75.43         69.01         3.48 o
 -15   1   4          2.19          0.95         1.10 o
 -14   1   4        158.36        166.00         4.16 o
 -13   1   4        408.73        377.21         6.24 o
 -12   1   4          7.25          6.50         0.92 o
 -11   1   4         64.12         67.98         2.24 o
 -10   1   4          2.72          0.78         0.42 o
  -9   1   4       2186.71       2101.38        15.86 o
  -8   1   4          2.70          4.41         0.67 o
  -7   1   4         21.94         34.31         2.13 o
  -6   1   4       1660.11       1739.90        11.38 o
  -4   1   4          5.37          9.32         0.59 o
  -3   1   4       2553.73       2562.23        14.94 o
  -2   1   4          8.70          9.62         0.54 o
  -1   1   4       4318.83       4429.37        24.68 o
   0   1   4      15415.78      15521.80        70.90 o
   1   1   4       2559.69       2470.45        14.32 o
   2   1   4       1370.38       1336.29         8.64 o
   3   1   4        534.73        537.51         4.81 o
   4   1   4        852.57        877.64         6.28 o
   5   1   4       4546.65       4815.42        25.40 o
   6   1   4        144.70        179.17         2.80 o
   7   1   4       1375.54       1247.70        10.65 o
   8   1   4        120.74        115.85         2.57 o
   9   1   4       1122.90       1009.17         9.07 o
  10   1   4         55.25         58.70         2.35 o
  11   1   4          0.67          2.81         0.99 o
  12   1   4        108.95        103.20         4.27 o
  13   1   4         86.80         80.63         3.33 o
  14   1   4         13.63         14.16         2.34 o
  15   1   4        467.03        449.51        10.88 o
  16   1   4         24.79         17.11         2.19 o
  17   1   4         72.11         61.09         3.40 o
  18   1   4         44.02         44.06         3.60 o
  19   1   4          1.05          2.89         2.20 o
  20   1   4          0.44          7.52         2.57 o
  21   1   4          5.73          4.89         2.20 o
 -21   2   4          1.80          3.59         1.68 o
 -20   2   4         18.76         15.47         5.43 o
 -19   2   4          3.30          1.16         1.87 o
 -18   2   4         10.76         11.26         2.50 o
 -17   2   4         20.52         22.16         3.28 o
 -16   2   4         70.77         70.86         4.60 o
 -15   2   4          7.82         12.85         3.28 o
 -14   2   4         28.18         23.82         3.55 o
 -13   2   4         37.11         34.68         4.25 o
 -12   2   4        145.09        149.76         4.96 o
 -11   2   4         32.94         32.40         4.10 o
 -10   2   4         67.79         65.42         1.76 o
  -9   2   4         13.81         12.76         0.89 o
  -8   2   4        902.01        935.98         7.31 o
  -7   2   4         42.72         41.64         0.99 o
  -6   2   4         29.33         49.01         1.38 o
  -5   2   4        170.97        204.95         3.71 o
  -4   2   4       1537.41       1653.86        12.64 o
  -3   2   4          1.30          7.98         3.00 o
  -2   2   4        726.71        756.12         8.00 o
  -1   2   4         81.42         84.24         2.44 o
   0   2   4         28.66         31.12         2.56 o
   1   2   4       5306.55       5678.16        39.31 o
   2   2   4        785.76        785.30         7.41 o
   3   2   4        170.01        162.11         2.84 o
   4   2   4       1107.80       1154.64         9.20 o
   5   2   4          9.65         17.28         1.24 o
   6   2   4        580.35        583.06         7.89 o
   7   2   4         22.49         24.77         1.48 o
   8   2   4        596.74        608.16         5.63 o
   9   2   4         62.28         59.31         1.74 o
  10   2   4        530.54        529.66         6.61 o
  11   2   4         15.73         14.24         1.85 o
  12   2   4        422.69        395.68         8.35 o
  13   2   4          0.63          0.94         1.20 o
  14   2   4         45.59         40.06         3.49 o
  15   2   4         42.33         41.27         3.91 o
  16   2   4        116.72        124.32         5.25 o
  17   2   4         13.98         16.13         2.37 o
  18   2   4         32.82         34.52         3.59 o
  19   2   4          7.55          8.84         2.00 o
  20   2   4          0.78          4.09         2.51 o
 -20   3   4          3.74          0.00         1.90 o
 -19   3   4          3.63          2.55         2.44 o
 -18   3   4          3.11          2.96         2.53 o
 -17   3   4          1.82          2.55         2.44 o
 -16   3   4         34.26         32.94         6.79 o
 -15   3   4        115.40        109.99         9.75 o
 -14   3   4         43.71         37.93         6.85 o
 -13   3   4          7.43          9.09         4.09 o
 -12   3   4         37.04         38.17         5.04 o
 -11   3   4         22.76         20.91         4.50 o
 -10   3   4         12.04         12.70         2.93 o
  -9   3   4        185.56        178.86         8.01 o
  -8   3   4          4.93          3.02         4.37 o
  -7   3   4         18.68         24.65         1.43 o
  -6   3   4        123.36        122.12         3.50 o
  -5   3   4        304.92        282.38         6.07 o
  -4   3   4         20.61         18.37         1.30 o
  -3   3   4          0.54          1.47         0.55 o
  -2   3   4        101.94        108.42         3.10 o
  -1   3   4         84.42         89.67         2.83 o
   0   3   4        791.07        841.77        10.63 o
   1   3   4        497.10        476.45        10.80 o
   2   3   4        246.06        277.42         7.43 o
   3   3   4        172.17        184.44         6.75 o
   4   3   4         45.57         50.96         2.08 o
   5   3   4        351.60        365.38         4.73 o
   6   3   4         28.13         29.30         1.58 o
   7   3   4        685.26        685.57        10.51 o
   8   3   4          1.18          2.37         1.74 o
   9   3   4        443.56        445.60         9.11 o
  10   3   4          0.04          2.34         2.00 o
  11   3   4          8.71          8.17         2.16 o
  12   3   4          2.49          4.19         2.21 o
  13   3   4          1.65          2.49         1.54 o
  14   3   4         31.96         29.71         4.05 o
  15   3   4         38.69         33.07         4.62 o
  16   3   4         62.99         69.12         6.85 o
  17   3   4         17.84         17.61         4.53 o
  18   3   4         26.10         23.08         5.20 o
  19   3   4          0.27          0.93         2.52 o
 -17   4   4         20.26         17.53        11.74 o
 -16   4   4         15.77         17.63         3.64 o
 -15   4   4         10.34         16.11         3.76 o
 -14   4   4          1.62          1.05         1.77 o
 -13   4   4        105.97        115.74         6.27 o
 -12   4   4          0.08          2.68         2.73 o
 -11   4   4         26.03         26.08         4.37 o
 -10   4   4         25.47         26.21         7.92 o
  -9   4   4         42.04         34.67        12.56 o
  -8   4   4         93.10         81.62        10.65 o
  -7   4   4          9.45          4.37         4.37 o
  -6   4   4         15.86         17.47         6.01 o
  -5   4   4          2.79          0.00         3.00 o
  -4   4   4         29.19         32.40         5.60 o
  -3   4   4         29.42         33.74         3.26 o
  -2   4   4         45.32         35.35         4.99 o
  -1   4   4          3.90          2.25         1.91 o
   0   4   4         51.23         55.83         5.25 o
   1   4   4        179.39        201.70        13.45 o
   2   4   4         71.88         78.45        10.47 o
   3   4   4        120.42        119.07         7.33 o
   4   4   4        109.51        112.06         7.24 o
   5   4   4          7.00          5.16         3.96 o
   6   4   4        132.55        118.41         7.71 o
   7   4   4        220.51        219.64        14.67 o
   8   4   4         11.91         10.37         2.93 o
   9   4   4         32.20         31.36         2.58 o
  10   4   4         27.41         30.73         4.90 o
  11   4   4          0.68          4.23         1.38 o
  12   4   4          4.58          5.49         2.26 o
  13   4   4          0.81          2.80         2.05 o
  14   4   4         21.53         26.39         5.20 o
  15   4   4         26.09         33.17         6.85 o
  16   4   4          3.32          3.40         2.71 o
 -13   5   4          4.35          5.73         5.73 o
 -12   5   4         52.80         70.70        13.10 o
 -11   5   4          1.90          1.09         4.64 o
 -10   5   4          8.04          8.19         4.91 o
  -9   5   4          2.04          7.37        12.83 o
  -8   5   4         13.56          5.19        11.19 o
  -7   5   4         54.64         70.97        12.56 o
  -6   5   4         64.57         76.16        13.38 o
  -5   5   4         15.75         17.47         6.82 o
  -4   5   4          0.93          1.91         3.55 o
  -3   5   4         14.50         17.20         5.73 o
  -2   5   4         76.24         81.12         8.13 o
  -1   5   4          1.78          2.08         1.38 o
   0   5   4         40.13         40.78        11.12 o
   1   5   4          0.09          0.45         3.22 o
   2   5   4         90.17         91.10         6.88 o
   3   5   4          9.38          3.47         2.16 o
   4   5   4         39.27         45.92         6.36 o
   5   5   4         21.13         13.65         4.63 o
   6   5   4          0.09          0.00         1.54 o
   7   5   4         33.09         29.39         5.19 o
   8   5   4          0.44          4.37         4.91 o
   9   5   4          5.86          0.55         4.37 o
  10   5   4          0.04          0.00        10.65 o
  11   5   4          4.40          0.00         5.19 o
  12   5   4          0.77          0.00         4.64 o
  -6   6   4          7.50          8.19         4.09 o
  -5   6   4         13.36         12.56         5.19 o
  -4   6   4         12.14         22.11         6.55 o
  -3   6   4          0.30          2.18         2.73 o
  -2   6   4          5.73          5.46         4.09 o
  -1   6   4         12.25         14.74         5.73 o
   0   6   4          4.23          5.79         2.99 o
   1   6   4          3.21          4.37         4.37 o
   2   6   4         11.40         16.45         4.09 o
   3   6   4          1.13          1.91         2.12 o
   4   6   4          6.18          1.91         3.55 o
 -21   0   5         26.27         43.13         7.64 o
 -19   0   5        308.85        317.40        12.25 o
 -17   0   5        162.41        143.17         7.80 o
 -15   0   5         35.70         23.37         4.12 o
 -13   0   5       1078.86        996.69        13.02 o
 -11   0   5          5.70          6.63         1.26 o
  -9   0   5        236.28        211.83         5.17 o
  -7   0   5         81.58         86.47         2.93 o
  -5   0   5       6533.55       6584.43        47.12 o
  -3   0   5       1911.62       1998.13        17.65 o
  -1   0   5      17453.53      16901.20       119.91 o
   1   0   5        928.31        930.50         9.72 o
   3   0   5       1759.68       1713.40        25.05 o
   5   0   5        378.89        317.10         5.16 o
   7   0   5       2255.06       2668.39        25.44 o
   9   0   5        327.44        293.25         6.26 o
  11   0   5        128.27        129.52         5.08 o
  13   0   5       2073.17       1921.21        38.11 o
  15   0   5        272.06        247.27        13.79 o
  17   0   5          5.25          6.16         4.26 o
  19   0   5          3.05          7.18         6.69 o
 -22   1   5          2.29          1.18         2.36 o
 -21   1   5          0.72          1.33         1.67 o
 -20   1   5         58.23         79.22         4.63 o
 -19   1   5          0.91          0.85         1.23 o
 -18   1   5         30.21         25.78         3.10 o
 -17   1   5         24.64         26.18         3.42 o
 -16   1   5         98.03         88.93         4.45 o
 -15   1   5        396.40        399.98         8.16 o
 -14   1   5        838.49        820.17        10.07 o
 -13   1   5        132.48        134.39         3.80 o
 -12   1   5         31.69         34.50         2.02 o
 -11   1   5          3.07          6.23         0.77 o
 -10   1   5          5.86          6.11         0.79 o
  -9   1   5        907.51        988.26         9.09 o
  -7   1   5        571.34        651.73         6.17 o
  -6   1   5        779.38        790.16         7.84 o
  -5   1   5        457.81        527.61         4.68 o
  -4   1   5         77.42        100.36         1.79 o
  -3   1   5       3266.43       3425.38        18.14 o
  -2   1   5        761.29        679.32         4.78 o
  -1   1   5         26.53         33.26         1.12 o
   0   1   5       8145.19       8446.26        54.72 o
   1   1   5       5724.86       6055.59        30.82 o
   2   1   5       2537.44       2578.02        14.58 o
   3   1   5         55.95         64.50         1.46 o
   4   1   5        458.11        417.43         4.23 o
   5   1   5         52.05         73.97         1.91 o
   6   1   5        123.64        145.13         2.50 o
   7   1   5        520.45        560.16         6.22 o
   8   1   5       1938.64       1962.78        15.73 o
   9   1   5         18.32         15.56         1.76 o
  10   1   5        192.51        206.65         4.17 o
  11   1   5        231.55        250.55         4.72 o
  12   1   5         99.90         85.65         3.10 o
  13   1   5        130.29        115.28         3.86 o
  14   1   5         47.49         48.31         3.17 o
  15   1   5          3.67          4.12         1.06 o
  16   1   5        119.96        111.40         5.47 o
  17   1   5         25.64         23.24         2.36 o
  18   1   5         99.91         90.74         4.29 o
  19   1   5          2.70          6.01         1.77 o
  20   1   5          0.33          1.23         1.51 o
  21   1   5          0.95          6.08         2.92 o
 -21   2   5         21.73         16.50         3.68 o
 -20   2   5          8.04          5.52         2.17 o
 -19   2   5          0.34          0.23         1.24 o
 -18   2   5         12.29          6.68         3.05 o
 -17   2   5          5.70          5.25         2.61 o
 -16   2   5         77.94         77.83         6.64 o
 -15   2   5         20.51         11.35         3.54 o
 -14   2   5          3.87          2.00         1.44 o
 -13   2   5         88.42         77.65         4.28 o
 -12   2   5        115.42        125.51         4.70 o
 -11   2   5         19.50         21.36         2.18 o
 -10   2   5         87.32         94.04         2.13 o
  -9   2   5          0.07          0.79         0.33 o
  -8   2   5         10.83         11.29         0.84 o
  -7   2   5        712.78        817.81         6.39 o
  -6   2   5        249.78        240.99         2.51 o
  -5   2   5       2435.52       2414.04        14.85 o
  -4   2   5       2671.93       2647.19        14.73 o
  -3   2   5       1193.15       1217.98         9.25 o
  -2   2   5        146.65        175.19         3.66 o
  -1   2   5       1010.60        995.81         8.96 o
   0   2   5         80.85         75.97         1.72 o
   1   2   5         10.49         12.11         0.77 o
   2   2   5       2244.65       2388.43        17.60 o
   3   2   5         27.94         31.70         1.36 o
   4   2   5        849.32        855.35         7.59 o
   5   2   5        149.77        151.38         3.66 o
   6   2   5        121.81        119.72         2.70 o
   7   2   5        138.94        150.11         2.10 o
   8   2   5         91.25         90.14         1.87 o
   9   2   5         75.47         77.74         2.22 o
  10   2   5        233.95        217.62         6.72 o
  11   2   5        218.88        223.81         5.44 o
  12   2   5         49.51         50.82         3.62 o
  13   2   5        106.45        105.23         4.49 o
  14   2   5          0.34          0.98         1.09 o
  15   2   5        207.48        198.21         7.29 o
  16   2   5          3.21          8.09         1.76 o
  17   2   5         20.97         21.21         3.21 o
  18   2   5         16.45         26.27         3.19 o
  19   2   5          8.74         10.63         1.64 o
  20   2   5          7.82         10.34         2.13 o
 -20   3   5          0.64          0.38         2.01 o
 -19   3   5         11.47         15.15         6.56 o
 -18   3   5          9.91         10.35         8.74 o
 -17   3   5         20.95         19.26         4.44 o
 -16   3   5          4.43          5.71         4.23 o
 -15   3   5         57.81         64.66         7.71 o
 -14   3   5          9.11         10.24         4.64 o
 -13   3   5          0.08          0.64         2.88 o
 -12   3   5         90.87         95.13         6.82 o
 -11   3   5          7.82          4.20         3.82 o
 -10   3   5         71.15         69.02         7.81 o
  -9   3   5         23.77         21.12         3.30 o
  -8   3   5          0.02          0.00         1.05 o
  -7   3   5         64.38         65.85         2.92 o
  -6   3   5        350.83        350.97         6.30 o
  -5   3   5         92.94         98.64         3.96 o
  -4   3   5         37.78         36.45         1.73 o
  -3   3   5        591.24        604.92         7.73 o
  -2   3   5         25.23         29.73         2.11 o
  -1   3   5        189.18        197.27         5.27 o
   0   3   5         24.84         21.70         1.60 o
   1   3   5         30.25         33.16         3.05 o
   2   3   5        846.48        834.75        11.12 o
   3   3   5        151.88        146.97         3.80 o
   4   3   5         46.91         52.42         1.35 o
   5   3   5          3.07          2.99         0.73 o
   6   3   5         85.95         91.50         3.49 o
   7   3   5          3.21          7.44         2.11 o
   8   3   5         48.94         51.45         4.85 o
   9   3   5        560.06        512.02        10.94 o
  10   3   5         98.15         90.07         7.02 o
  11   3   5         25.34         21.86         3.28 o
  12   3   5          5.99          4.35         1.91 o
  13   3   5         17.68         25.18         4.05 o
  14   3   5         16.72         11.98         2.72 o
  15   3   5        116.16        114.25         9.68 o
  16   3   5          6.21          6.86         2.26 o
  17   3   5          0.33          1.73         2.52 o
  18   3   5         92.84        106.17         8.92 o
 -17   4   5         15.97         13.51         5.05 o
 -16   4   5          4.28          3.80         4.46 o
 -15   4   5         22.52         18.74         4.17 o
 -14   4   5          4.05          3.28         1.98 o
 -13   4   5         23.84         28.85         3.82 o
 -12   4   5          0.06          0.00         1.06 o
 -11   4   5          0.02          0.00         0.80 o
 -10   4   5          3.32          1.09         3.82 o
  -9   4   5         44.97         47.23         9.83 o
  -8   4   5        207.33        187.24        15.29 o
  -7   4   5          5.30          1.91         4.09 o
  -6   4   5         55.04         58.96        10.37 o
  -5   4   5          1.79          0.92         2.41 o
  -4   4   5          5.10          1.49         2.10 o
  -3   4   5         23.33         33.23         6.22 o
  -2   4   5         99.33         78.04         5.35 o
  -1   4   5          0.78          1.44         1.27 o
   0   4   5        128.72        102.15         8.87 o
   1   4   5          0.97          1.95         2.46 o
   2   4   5          0.71          0.31         1.51 o
   3   4   5         27.55         25.54         4.33 o
   4   4   5         65.43         60.42         9.01 o
   5   4   5          9.95         15.04         3.47 o
   6   4   5        121.59        132.12         8.39 o
   7   4   5         36.70         31.99         8.33 o
   8   4   5        104.45        101.20         7.69 o
   9   4   5          0.71          1.34         1.11 o
  10   4   5          1.07          3.56         1.81 o
  11   4   5         28.02         28.11         3.36 o
  12   4   5         31.78         31.63         4.17 o
  13   4   5         78.83         87.33         6.39 o
  14   4   5          0.72          4.14         2.44 o
  15   4   5         13.28         14.50         8.74 o
  16   4   5         28.19         20.17         7.67 o
 -13   5   5          1.45          0.00         4.91 o
 -12   5   5          5.91         12.56         6.01 o
 -11   5   5         41.41         34.67         9.55 o
 -10   5   5          9.18         12.28        11.74 o
  -9   5   5          7.34          6.01        11.74 o
  -8   5   5         35.38         31.12         8.74 o
  -7   5   5         14.15         13.92         6.01 o
  -6   5   5          7.76          7.64         4.64 o
  -5   5   5         72.11         90.36        14.47 o
  -4   5   5          5.62          3.28         3.82 o
  -3   5   5          7.32          6.82         3.28 o
  -2   5   5          2.60          1.36         1.93 o
  -1   5   5          9.94          3.62         2.79 o
   0   5   5          1.97          0.00         2.73 o
   1   5   5          5.68          7.58         2.11 o
   2   5   5         32.27         26.40         4.70 o
   3   5   5         89.21         82.25         6.61 o
   4   5   5         23.00         29.15         7.37 o
   5   5   5         41.60         47.06         6.64 o
   6   5   5          5.78          2.23         2.46 o
   7   5   5         36.36         30.69         5.69 o
   8   5   5          0.09          2.56         2.46 o
   9   5   5          0.29          3.00        15.29 o
  10   5   5          1.88          0.00         5.19 o
  11   5   5         11.12          0.00         4.09 o
  12   5   5          4.86          1.09         6.55 o
  -6   6   5          0.60          1.09         3.82 o
  -5   6   5          7.23          9.01         4.64 o
  -4   6   5         33.40         29.75         8.46 o
  -3   6   5         35.26         40.95         9.28 o
  -2   6   5          0.31          0.27         2.73 o
  -1   6   5          2.20          0.88         2.49 o
   0   6   5          4.88          5.46         4.78 o
   1   6   5          0.19          0.00         1.71 o
   2   6   5          1.11          6.78         6.82 o
   3   6   5          0.26          0.00         9.28 o
   4   6   5          7.26          0.27         4.09 o
 -22   0   6          0.42          0.00         2.18 o
 -20   0   6         27.84         30.57         6.28 o
 -18   0   6        157.37        139.04         9.95 o
 -16   0   6        485.13        475.46        13.99 o
 -14   0   6        117.64        130.59         6.82 o
 -12   0   6        380.23        392.75         8.33 o
 -10   0   6         63.76         74.87         2.74 o
  -8   0   6       1123.91       1149.86        12.62 o
  -6   0   6       6521.79       6568.98        63.63 o
  -4   0   6       3968.09       4170.24        41.06 o
  -2   0   6      11858.18      11335.33        67.42 o
   0   0   6       2242.90       2180.27        21.28 o
   2   0   6       1755.35       1810.66        15.40 o
   4   0   6       2583.50       2379.01        20.93 o
   6   0   6       4232.77       4513.67        35.36 o
   8   0   6       2294.99       2202.38        21.36 o
  10   0   6        659.37        634.47        10.57 o
  12   0   6        134.31        104.12         7.52 o
  14   0   6          3.77          3.51         2.01 o
  16   0   6         67.72         48.86         6.16 o
  18   0   6         28.19         28.83         5.12 o
  20   0   6         25.54         15.60         3.53 o
 -22   1   6          3.36          4.60         2.59 o
 -21   1   6          0.80          2.48         1.69 o
 -20   1   6          0.11          0.62         1.16 o
 -19   1   6          3.84          6.66         2.39 o
 -18   1   6         91.90         93.82         4.63 o
 -17   1   6          6.99          7.93         1.78 o
 -16   1   6         99.99         91.94         4.59 o
 -15   1   6         98.96        106.94         4.09 o
 -14   1   6         62.61         63.56         3.02 o
 -13   1   6         80.44         81.94         2.69 o
 -12   1   6          4.09          3.67         0.88 o
 -11   1   6        720.51        749.64         7.85 o
 -10   1   6         12.24         16.50         1.31 o
  -9   1   6        219.74        281.08         4.17 o
  -8   1   6       2300.46       2619.28        20.39 o
  -7   1   6         96.07        137.45         2.92 o
  -6   1   6        344.83        348.22         5.18 o
  -5   1   6       5096.88       5441.09        29.92 o
  -4   1   6       2239.05       2296.74        14.75 o
  -3   1   6          2.35          2.20         0.49 o
  -2   1   6       1582.43       1580.83        10.77 o
  -1   1   6       1040.06        954.15         7.18 o
   0   1   6       3288.43       3382.68        20.42 o
   1   1   6       1013.38       1003.24         6.65 o
   2   1   6       3982.52       4301.90        23.94 o
   3   1   6        368.57        310.21         3.35 o
   4   1   6        109.53        117.74         2.10 o
   5   1   6       1632.53       1787.52        11.60 o
   6   1   6        201.44        212.21         3.37 o
   7   1   6        529.43        573.18         6.11 o
   8   1   6        232.47        249.52         4.00 o
   9   1   6        909.62        879.20         9.92 o
  10   1   6         58.36         66.83         2.73 o
  11   1   6          8.82          4.30         1.20 o
  12   1   6         94.75         81.60         2.91 o
  13   1   6         61.10         51.05         2.71 o
  14   1   6         34.65         27.98         2.07 o
  15   1   6         21.07         19.56         2.06 o
  16   1   6         20.41         24.93         3.62 o
  17   1   6          0.06          1.52         1.18 o
  18   1   6         12.01         15.24         2.59 o
  19   1   6         94.57        100.27         6.29 o
  20   1   6          0.99          6.51         2.69 o
  21   1   6         46.71         60.99        10.71 o
 -21   2   6          0.90          2.41         2.07 o
 -20   2   6          6.39         10.81         2.49 o
 -19   2   6          0.00          0.00         2.08 o
 -18   2   6         38.40         41.46         5.46 o
 -17   2   6          0.07          0.00         1.69 o
 -16   2   6         19.28         25.99         3.46 o
 -15   2   6         26.21         12.22         2.32 o
 -14   2   6         98.02         84.85         4.42 o
 -13   2   6         12.88          8.83         1.95 o
 -12   2   6         11.52          3.95         1.26 o
 -11   2   6        129.24        123.63         3.83 o
 -10   2   6         38.54         39.72         1.91 o
  -9   2   6         51.87         59.81         1.80 o
  -8   2   6        198.83        184.86         3.38 o
  -7   2   6        727.97        747.32         6.24 o
  -6   2   6        488.62        451.91         3.88 o
  -5   2   6        352.90        417.63         3.59 o
  -4   2   6       2033.94       2073.47        11.19 o
  -3   2   6         20.74         37.45         1.36 o
  -2   2   6         78.10         84.12         1.62 o
  -1   2   6        361.77        402.78         3.81 o
   0   2   6         45.23         34.80         1.25 o
   1   2   6        256.78        265.55         3.24 o
   2   2   6         52.02         44.17         1.63 o
   3   2   6       2751.20       2926.87        21.54 o
   4   2   6        304.41        342.51         5.53 o
   5   2   6        436.85        427.78         5.98 o
   6   2   6        145.62        126.56         2.82 o
   7   2   6         54.90         58.85         1.50 o
   8   2   6       1192.66       1199.80         9.78 o
   9   2   6         59.29         64.74         2.03 o
  10   2   6        244.58        220.40         5.29 o
  11   2   6          5.99          3.00         1.21 o
  12   2   6        384.52        365.87         9.14 o
  13   2   6          9.39         12.43         2.68 o
  14   2   6          6.38          9.55         1.92 o
  15   2   6          1.71          4.88         1.55 o
  16   2   6         45.28         59.46         4.19 o
  17   2   6          9.48          8.90         2.21 o
  18   2   6         69.55         75.96         4.33 o
  19   2   6          2.33          4.40         1.52 o
  20   2   6          6.56         10.29         1.79 o
 -20   3   6          0.89          1.06         3.57 o
 -19   3   6          0.12          0.00         3.18 o
 -18   3   6          1.95          0.00         4.44 o
 -17   3   6          1.52          3.74         3.92 o
 -16   3   6          0.23          0.00         1.73 o
 -15   3   6        223.63        206.91         9.97 o
 -14   3   6          8.65          8.10         4.09 o
 -13   3   6         39.39         36.56         5.04 o
 -12   3   6         37.01         37.95         6.14 o
 -11   3   6         44.66         32.65         5.05 o
 -10   3   6         21.24         20.56         3.80 o
  -9   3   6          7.62          8.78         2.68 o
  -8   3   6         54.32         52.26         5.19 o
  -7   3   6        217.01        212.68         4.28 o
  -6   3   6        514.74        474.98         6.92 o
  -5   3   6        214.57        227.40         5.50 o
  -4   3   6          0.00          0.21         0.39 o
  -3   3   6         12.57         23.76         1.65 o
  -2   3   6        156.82        164.26         4.33 o
  -1   3   6         19.34         18.62         1.69 o
   0   3   6         32.95         32.64         1.87 o
   1   3   6         31.18         34.39         1.96 o
   2   3   6        373.27        358.41         6.30 o
   3   3   6         90.09         95.13         2.62 o
   4   3   6         60.08         60.91         1.89 o
   5   3   6        339.22        340.46         5.58 o
   6   3   6         30.12         28.28         2.72 o
   7   3   6        555.86        565.05        11.81 o
   8   3   6        212.55        205.42         6.60 o
   9   3   6        130.45        127.42         7.12 o
  10   3   6        108.75        109.26         6.22 o
  11   3   6         39.78         41.76         4.96 o
  12   3   6         13.14         11.00         2.93 o
  13   3   6          3.51          5.08         2.22 o
  14   3   6          0.78          1.24         1.73 o
  15   3   6         62.97         69.11         5.51 o
  17   3   6          1.09          7.04         2.56 o
  18   3   6          8.27          7.51         3.22 o
 -17   4   6         10.58          6.31         2.88 o
 -16   4   6          0.04          0.00         1.71 o
 -15   4   6          0.53          0.76         2.56 o
 -14   4   6          4.42          6.99         3.85 o
 -13   4   6        112.01        108.37         9.83 o
 -12   4   6         49.75         47.76         5.19 o
 -11   4   6          9.46         10.08         6.01 o
 -10   4   6          3.42          1.36         3.55 o
  -9   4   6         25.79         24.30         7.37 o
  -8   4   6         14.10         19.65         6.82 o
  -7   4   6        128.95        129.66        12.83 o
  -6   4   6        228.67        204.71        16.11 o
  -5   4   6          0.90          0.64         2.56 o
  -4   4   6          3.59          0.00         2.21 o
  -3   4   6         19.35         25.93         7.64 o
  -2   4   6         23.81         23.20         6.82 o
  -1   4   6         51.81         54.08         6.09 o
   0   4   6        125.53        129.21         7.28 o
   1   4   6        414.10        396.03        13.31 o
   2   4   6         55.17         60.62         5.46 o
   3   4   6         92.40         86.11         6.22 o
   4   4   6          5.77          4.28         5.46 o
   5   4   6         13.26         21.13         4.58 o
   6   4   6          0.39          1.68         3.71 o
   7   4   6          1.55          3.58         3.24 o
   8   4   6          1.52          0.00         0.77 o
   9   4   6          4.90          4.76         1.59 o
  10   4   6         43.37         57.89         6.82 o
  11   4   6          1.03          1.13         1.30 o
  12   4   6          0.57          1.34         1.38 o
  13   4   6          2.08          2.54         2.01 o
  14   4   6         10.81          8.51         4.37 o
  15   4   6          9.34          7.34         2.81 o
  16   4   6          9.92         11.71         3.69 o
 -13   5   6          6.87         12.01         5.73 o
 -12   5   6         20.73         22.11         7.92 o
 -11   5   6          0.28          0.00         2.73 o
 -10   5   6          1.75          2.18         3.55 o
  -9   5   6         57.65         51.32        11.19 o
  -8   5   6         34.44         45.59        10.10 o
  -7   5   6          0.28          0.00         3.82 o
  -6   5   6          0.31          7.10         4.64 o
  -5   5   6          9.76          9.83         4.37 o
  -4   5   6         28.70         31.73         5.95 o
  -3   5   6          9.29          3.28         2.51 o
  -2   5   6         19.97         29.85         5.98 o
  -1   5   6          8.65          8.46         4.91 o
   0   5   6         16.44         12.83         5.19 o
   1   5   6          0.02          1.55         2.14 o
   2   5   6        105.91        118.42        10.10 o
   3   5   6         24.15         29.80         8.46 o
   4   5   6         11.01         10.29         4.23 o
   5   5   6          7.08          4.77         2.99 o
   6   5   6          0.43          1.24         2.10 o
   7   5   6          2.15          2.41         2.41 o
   8   5   6          0.34          5.73        10.92 o
   9   5   6          2.28          0.60         2.04 o
  10   5   6         11.87         11.19         6.55 o
  11   5   6          0.05          0.00         4.64 o
  12   5   6          5.31          0.00         5.46 o
  -5   6   6          1.03          6.82         4.09 o
  -4   6   6          0.39          8.19         4.09 o
  -3   6   6         37.68         24.30         8.19 o
  -2   6   6          2.74          9.01         4.09 o
  -1   6   6          1.80          4.01         2.49 o
   0   6   6          2.63          6.07         2.68 o
   1   6   6          0.48          1.14         2.41 o
   2   6   6         11.67          9.55        13.38 o
   3   6   6          0.00          0.00         2.73 o
   4   6   6          6.80         11.19         4.91 o
 -21   0   7          0.06          0.55         1.91 o
 -19   0   7        131.60        116.56        10.37 o
 -17   0   7        292.21        258.83        11.19 o
 -15   0   7        253.69        244.95         9.65 o
 -13   0   7        124.08        133.79         5.74 o
 -11   0   7       1034.21       1089.03        12.97 o
  -7   0   7        507.36        646.76        10.36 o
  -5   0   7       1391.07       1393.05        12.77 o
  -3   0   7       1065.73       1084.61        11.07 o
  -1   0   7       7124.20       7726.41        54.60 o
   1   0   7        734.65        667.97         7.56 o
   3   0   7      10992.48      10757.93        75.40 o
   5   0   7         88.42         92.74         2.97 o
   7   0   7        710.34        661.58         9.10 o
   9   0   7         24.20         18.52         2.00 o
  11   0   7        228.31        248.46         6.71 o
  13   0   7        418.93        408.50        25.10 o
  15   0   7          0.27          0.43         1.54 o
  17   0   7         12.60         18.67         4.50 o
  19   0   7         55.37         58.05         7.01 o
  21   0   7         30.79         41.18         6.03 o
 -22   1   7         32.07         39.07         4.97 o
 -21   1   7          0.19          0.51         1.28 o
 -20   1   7          7.72          4.13         2.27 o
 -19   1   7         13.88         17.44         2.58 o
 -18   1   7          1.45          2.58         1.30 o
 -17   1   7         76.20         62.00         4.70 o
 -16   1   7         33.89         53.69         4.13 o
 -15   1   7         34.49         38.59         2.93 o
 -14   1   7        162.36        185.15         5.00 o
 -13   1   7         15.19         12.52         1.59 o
 -12   1   7          0.78          1.51         0.54 o
 -11   1   7         82.37         88.86         2.49 o
 -10   1   7         64.61         68.74         2.45 o
  -9   1   7         82.47         81.71         2.35 o
  -8   1   7       1484.64       1516.73        12.98 o
  -7   1   7        508.75        523.77         7.42 o
  -6   1   7       1100.61       1131.34         9.59 o
  -5   1   7         44.16         60.66         1.79 o
  -4   1   7        187.38        195.47         2.93 o
  -3   1   7         56.81         75.83         1.84 o
  -2   1   7       1428.69       1379.24        10.07 o
  -1   1   7       1203.60       1228.85         8.69 o
   0   1   7         67.64         72.35         1.71 o
   1   1   7         26.82         31.65         1.20 o
   2   1   7       4189.96       4350.54        24.91 o
   3   1   7        402.05        423.42         4.84 o
   4   1   7        201.55        196.67         3.06 o
   5   1   7        965.78       1048.20         8.64 o
   6   1   7         48.95         60.80         2.04 o
   7   1   7         34.80         37.83         1.68 o
   8   1   7          3.86          7.65         0.76 o
   9   1   7        211.33        229.99         4.03 o
  11   1   7         19.54         23.00         1.89 o
  12   1   7          2.34          0.93         0.93 o
  13   1   7         49.18         48.38         3.29 o
  14   1   7         48.29         47.79         4.08 o
  15   1   7         51.22         46.58         4.18 o
  16   1   7        183.85        181.19         7.29 o
  17   1   7          0.18          4.27         1.78 o
  18   1   7         59.32         64.80         6.17 o
  19   1   7          0.78          4.80         1.47 o
  20   1   7          2.34          5.37         3.23 o
 -21   2   7          1.17          1.59         1.80 o
 -20   2   7          7.06          5.40         2.40 o
 -19   2   7         46.11         47.12         5.16 o
 -18   2   7          5.43          6.32         2.01 o
 -17   2   7          5.59          6.18         2.04 o
 -16   2   7         21.75         16.18         3.16 o
 -15   2   7        225.07        199.23         6.98 o
 -14   2   7          1.15          1.57         1.40 o
 -13   2   7         61.41         50.50         3.71 o
 -12   2   7          3.94          2.11         1.33 o
 -11   2   7        172.30        168.23         6.98 o
 -10   2   7         18.20         21.06         1.53 o
  -9   2   7         41.27         49.36         1.50 o
  -8   2   7          3.76          3.86         0.53 o
  -7   2   7          0.79          3.39         0.48 o
  -6   2   7        250.46        268.81         3.04 o
  -5   2   7        599.63        562.47         4.85 o
  -4   2   7         24.05         20.82         0.88 o
  -3   2   7         68.06         57.91         1.42 o
  -2   2   7       1129.77       1079.11         6.85 o
  -1   2   7          3.81          6.27         0.66 o
   0   2   7         20.26         29.37         1.73 o
   1   2   7        961.85        998.63         7.55 o
   2   2   7       2139.87       2294.24        18.46 o
   3   2   7       2357.25       2324.86        17.98 o
   4   2   7        402.27        429.78         6.17 o
   5   2   7       1397.51       1417.47        10.88 o
   6   2   7        231.99        247.81         3.20 o
   7   2   7        124.47        110.08         2.17 o
   8   2   7         56.13         54.45         1.74 o
   9   2   7          8.94         13.20         1.74 o
  10   2   7         42.93         37.53         2.83 o
  11   2   7        309.97        316.36         7.67 o
  12   2   7         62.85         59.51         4.05 o
  13   2   7          1.43          2.57         1.29 o
  14   2   7         81.10         83.60         4.35 o
  15   2   7         39.34         47.05         4.18 o
  16   2   7         79.51         83.53         4.50 o
  17   2   7         39.00         51.10         6.01 o
  18   2   7          6.62         12.40         2.64 o
  19   2   7         24.99         21.58         3.15 o
 -20   3   7          0.13          0.31         5.16 o
 -19   3   7         10.02         10.10         3.79 o
 -18   3   7          1.49          2.59         2.60 o
 -17   3   7          3.79          6.06         5.19 o
 -16   3   7          2.63          0.79         2.42 o
 -15   3   7          1.95          3.83         3.69 o
 -14   3   7         66.56         72.15         6.15 o
 -13   3   7         35.05         29.15         4.70 o
 -12   3   7         12.04         13.41         6.01 o
 -11   3   7         35.70         33.20         4.44 o
 -10   3   7         51.07         53.16         4.59 o
  -9   3   7        130.60        128.39         6.07 o
  -8   3   7         31.92         35.30         3.93 o
  -7   3   7         12.13         16.05         2.28 o
  -6   3   7        216.66        202.31         3.93 o
  -5   3   7        227.13        225.26         8.08 o
  -4   3   7         30.48         30.40         2.41 o
  -3   3   7          4.19          4.45         1.45 o
  -2   3   7          3.01          6.40         1.16 o
  -1   3   7        102.29         96.00         3.33 o
   0   3   7        494.13        499.62         8.96 o
   1   3   7         46.06         41.84         2.26 o
   2   3   7         89.54         78.34         2.45 o
   3   3   7         55.48         53.80         1.88 o
   4   3   7         72.83         69.31         2.45 o
   5   3   7          3.43          4.09         1.15 o
   6   3   7          3.58          9.27         2.72 o
   7   3   7        285.69        277.22         8.18 o
   8   3   7         18.94         25.06         3.05 o
   9   3   7         21.98         21.91         3.01 o
  10   3   7        113.68        117.30         6.34 o
  11   3   7         66.30         79.55         5.51 o
  12   3   7        148.41        152.53         7.20 o
  13   3   7          0.14          1.56         1.88 o
  14   3   7          5.15          5.37         2.34 o
  15   3   7         16.24         28.48         4.38 o
  16   3   7        209.78        212.51        12.59 o
  17   3   7         22.56         17.04         3.69 o
  18   3   7          0.34          1.68         2.37 o
 -17   4   7         25.57         20.73         4.42 o
 -16   4   7          1.71          2.22         2.11 o
 -15   4   7          7.22          9.01         2.44 o
 -14   4   7          2.39          1.17         1.51 o
 -13   4   7          1.31          0.51         2.68 o
 -12   4   7         82.19         76.93         7.64 o
 -11   4   7         49.27         49.41         2.65 o
 -10   4   7          3.25          1.09         3.55 o
  -9   4   7         26.46         19.38         6.55 o
  -8   4   7         12.10         21.84         7.37 o
  -7   4   7        238.89        253.30        18.02 o
  -6   4   7        121.78        137.42         9.36 o
  -5   4   7          0.96          0.41         1.93 o
  -4   4   7         21.58         30.30        21.57 o
  -3   4   7         85.07         82.71         9.83 o
  -2   4   7         39.26         62.24        10.92 o
  -1   4   7         33.68         35.49         8.46 o
   0   4   7          3.27          1.78         2.59 o
   1   4   7          5.34          1.71         2.59 o
   2   4   7        165.07        142.09         9.81 o
   3   4   7        123.41        128.38         9.64 o
   4   4   7        118.93        116.38        10.78 o
   5   4   7         24.59         33.22         5.48 o
   6   4   7         67.13         65.91         8.23 o
   7   4   7          9.55          4.51         3.41 o
   8   4   7         19.33         21.18         2.43 o
   9   4   7         10.50         10.95         2.23 o
  10   4   7          1.11          1.84         1.67 o
  11   4   7          4.00          6.51         2.45 o
  12   4   7          7.41          4.16         1.76 o
  13   4   7         11.17          7.07         2.24 o
  14   4   7          0.21          1.20         1.63 o
  15   4   7         19.35         22.88         4.64 o
 -13   5   7          0.06          0.00         3.28 o
 -12   5   7          4.38          6.01         5.19 o
 -11   5   7         18.38         11.19        18.84 o
 -10   5   7          7.46          5.73        13.38 o
  -9   5   7         10.35         15.01         6.55 o
  -8   5   7          1.20          1.91         4.09 o
  -7   5   7         61.25         59.24        12.01 o
  -6   5   7          3.30          1.91         3.82 o
  -5   5   7          2.57          1.91         3.55 o
  -4   5   7          4.10          3.21         2.99 o
  -3   5   7          1.13          0.87         2.10 o
  -2   5   7          3.23          4.91        13.65 o
  -1   5   7          1.17          4.64         4.09 o
   0   5   7         71.88         94.18        11.47 o
   1   5   7         94.79         87.08        13.92 o
   2   5   7         28.85         23.68         7.64 o
   3   5   7         72.46         73.57        10.17 o
   4   5   7          0.99          0.00         1.90 o
   5   5   7          0.86          1.67         2.47 o
   6   5   7         14.55         19.01         6.37 o
   7   5   7         20.77         12.10         3.95 o
   8   5   7          0.26          0.00         1.98 o
   9   5   7         35.97         41.64         6.95 o
  10   5   7          0.00          0.00         2.22 o
  11   5   7          1.93          0.00         5.73 o
  -5   6   7         13.80         12.56         6.01 o
  -4   6   7          0.89         11.47         4.37 o
  -3   6   7          1.92          2.73         3.82 o
  -2   6   7         10.40         14.27         6.69 o
  -1   6   7          1.08          2.03         2.21 o
   0   6   7         18.67          8.55         3.02 o
   1   6   7         13.25          9.01        15.01 o
   2   6   7          0.01          0.00         3.28 o
   3   6   7          0.02          1.91         3.55 o
 -22   0   8          6.23          4.09         3.00 o
 -20   0   8          0.53          0.00         2.18 o
 -18   0   8         73.53         84.62         8.46 o
 -16   0   8         50.16         65.03         6.14 o
 -14   0   8       1654.17       1648.40        31.36 o
 -12   0   8          2.78          3.09         0.92 o
 -10   0   8        281.25        263.96         5.85 o
  -8   0   8       1112.55       1222.21        14.62 o
  -6   0   8       3587.57       3973.70        50.05 o
  -4   0   8         69.97         68.82         2.04 o
  -2   0   8       5391.17       5242.35        51.21 o
   0   0   8        136.97        129.37         3.31 o
   2   0   8        752.83        784.65         9.33 o
   4   0   8        133.82        122.14         3.29 o
   6   0   8       3729.42       3873.14        34.55 o
   8   0   8         97.22         96.80         3.53 o
  10   0   8          0.13          2.27         1.30 o
  12   0   8         29.87         26.15         4.19 o
  14   0   8         12.51         15.29         6.28 o
  16   0   8        186.18        137.83         8.51 o
  18   0   8         92.71         79.53         8.59 o
  20   0   8         39.41         65.79         9.96 o
 -22   1   8          6.38          3.40         2.87 o
 -21   1   8         14.95         15.15         3.11 o
 -20   1   8         19.33         16.38         3.63 o
 -19   1   8          1.95          2.74         1.32 o
 -18   1   8         42.23         50.46         5.19 o
 -17   1   8         34.81         23.02         3.45 o
 -16   1   8        113.13        117.55         4.87 o
 -15   1   8         77.36         87.27         4.73 o
 -14   1   8         51.05         47.31         3.05 o
 -13   1   8        344.38        335.56         6.49 o
 -12   1   8        194.60        199.47         6.22 o
 -11   1   8        155.46        127.29         3.39 o
 -10   1   8        144.51        123.80         3.20 o
  -9   1   8         37.08         28.92         1.59 o
  -8   1   8         85.91         91.67         2.41 o
  -7   1   8         98.05         87.62         2.24 o
  -6   1   8        522.45        555.18         5.77 o
  -5   1   8       3041.30       3031.25        19.44 o
  -4   1   8         26.87         31.01         1.33 o
  -3   1   8        101.14        136.68         2.70 o
  -2   1   8         87.93         81.20         1.97 o
  -1   1   8        304.23        288.34         3.10 o
   0   1   8        285.89        312.35         3.86 o
   1   1   8       4649.68       5036.71        28.18 o
   2   1   8         82.90         94.42         2.07 o
   3   1   8        436.08        439.19         5.39 o
   4   1   8        669.57        736.59         6.83 o
   5   1   8        313.11        328.30         4.36 o
   6   1   8        270.49        261.16         3.99 o
   7   1   8        151.44        124.94         3.14 o
   8   1   8          1.19          2.09         0.53 o
   9   1   8        931.03        875.42         9.50 o
  10   1   8        151.22        136.02         3.80 o
  11   1   8        883.48        823.52        10.93 o
  12   1   8        153.75        143.76         4.36 o
  13   1   8        134.89        141.09         4.42 o
  14   1   8         45.27         40.37         3.18 o
  15   1   8          8.82          7.11         2.78 o
  16   1   8         48.78         48.91         3.90 o
  17   1   8          2.18          2.94         1.45 o
  18   1   8          4.93          5.27         2.34 o
  19   1   8          0.60          3.15         2.64 o
  20   1   8          0.50          4.39         2.44 o
 -21   2   8          1.14          0.50         2.35 o
 -20   2   8         29.95         33.48         5.54 o
 -19   2   8          1.43          1.85         1.85 o
 -18   2   8         18.97         29.28         6.61 o
 -17   2   8          1.49          4.97         1.71 o
 -16   2   8          0.20          0.10         1.25 o
 -15   2   8          0.16          0.97         1.28 o
 -14   2   8          0.43          2.98         1.37 o
 -13   2   8         47.57         51.03         5.44 o
 -12   2   8        200.26        193.68         6.30 o
 -11   2   8        208.90        211.58         6.11 o
 -10   2   8         27.92         25.25         2.05 o
  -9   2   8         26.62         21.45         1.65 o
  -8   2   8         83.84         81.69         1.94 o
  -7   2   8         26.39         35.02         1.30 o
  -6   2   8        756.35        812.75         6.59 o
  -5   2   8       1095.69       1077.43         7.55 o
  -4   2   8          2.48          2.68         0.45 o
  -3   2   8          0.02          1.61         0.45 o
  -2   2   8        368.01        366.39         3.51 o
  -1   2   8          0.55          0.46         0.27 o
   0   2   8        944.01        918.98         6.56 o
   1   2   8        241.27        261.07         2.66 o
   2   2   8       1044.17       1031.82         9.57 o
   3   2   8        362.26        347.14         3.92 o
   4   2   8         11.71          8.96         0.65 o
   5   2   8        128.87        138.70         2.49 o
   6   2   8          1.45          2.90         0.54 o
   7   2   8        121.38        123.47         2.58 o
   8   2   8          4.93          3.54         0.70 o
   9   2   8        224.61        226.70         5.92 o
  10   2   8          3.08          1.62         0.97 o
  11   2   8        271.20        269.68         7.06 o
  12   2   8         30.53         30.54         2.74 o
  13   2   8         47.52         49.51         3.98 o
  14   2   8         36.61         42.94         3.70 o
  15   2   8         10.21          5.95         1.29 o
  16   2   8        102.26        114.62         5.37 o
  17   2   8          7.89         10.39         2.10 o
  18   2   8          5.00          7.32         1.79 o
 -19   3   8          0.38          0.00         1.80 o
 -18   3   8          7.09          5.07         2.93 o
 -17   3   8          3.74          2.52         2.42 o
 -16   3   8          0.22          0.88         1.77 o
 -15   3   8          3.29          4.80         2.82 o
 -14   3   8         60.06         63.16         5.73 o
 -13   3   8        164.99        170.86         8.63 o
 -12   3   8         28.80         21.69         4.25 o
 -11   3   8        256.78        231.61         9.29 o
 -10   3   8         28.05         18.49         3.22 o
  -9   3   8         12.95         17.56         3.02 o
  -8   3   8         28.05         35.25         5.19 o
  -7   3   8        280.00        253.19         6.83 o
  -6   3   8          5.44          3.00         1.02 o
  -5   3   8        131.71        136.69         6.56 o
  -4   3   8          0.01          0.00         0.79 o
  -3   3   8          9.01          7.57         1.71 o
  -2   3   8         13.92         13.24         2.47 o
  -1   3   8          0.61          2.32         1.51 o
   0   3   8         11.22          7.71         1.19 o
   1   3   8        302.60        322.04         5.49 o
   2   3   8         51.22         50.38         1.57 o
   3   3   8         20.54         24.45         1.28 o
   4   3   8        105.92        104.68         3.98 o
   5   3   8         28.95         24.58         3.07 o
   6   3   8        401.19        408.04         9.89 o
   7   3   8         96.58         94.14         5.07 o
   8   3   8          7.90          6.97         2.24 o
   9   3   8         23.18         28.15         3.63 o
  10   3   8         58.48         63.65         5.12 o
  11   3   8        137.68        152.85         7.24 o
  12   3   8         28.76         33.91         4.44 o
  13   3   8         30.70         24.23         3.84 o
  14   3   8          3.40          0.93         1.75 o
  15   3   8         36.36         48.72         5.78 o
  16   3   8          4.44          1.25         2.32 o
  17   3   8         22.01         38.20         5.16 o
 -17   4   8         11.83          8.66         4.07 o
 -16   4   8          0.07          1.19         3.18 o
 -15   4   8          0.27          2.08         3.65 o
 -14   4   8          2.86          2.39         2.11 o
 -13   4   8          1.89          1.08         2.05 o
 -12   4   8          3.97          7.11         5.19 o
 -11   4   8         15.22         15.08         1.60 o
 -10   4   8          3.34         12.83         6.55 o
  -9   4   8          4.06         13.65         5.73 o
  -8   4   8          0.31          4.91         4.09 o
  -7   4   8        293.12        323.45        20.75 o
  -6   4   8         10.20         10.58         3.76 o
  -5   4   8        182.79        193.35        11.00 o
  -4   4   8         19.80         23.75         7.10 o
  -3   4   8          6.38         10.92         5.46 o
  -2   4   8          2.68          4.09        10.37 o
  -1   4   8          8.62          8.74         4.91 o
   0   4   8        204.20        251.11        16.92 o
   1   4   8         36.23         40.72         5.55 o
   2   4   8        157.01        135.73         7.94 o
   3   4   8          1.50          0.00         1.86 o
   4   4   8         10.28         13.64         4.34 o
   5   4   8         97.33        109.03         9.74 o
   6   4   8         32.22         34.38         5.75 o
   7   4   8          2.12          1.46         1.95 o
   8   4   8         26.18         32.11         3.25 o
   9   4   8         10.43         13.51         4.02 o
  10   4   8         41.16         39.78         4.71 o
  11   4   8         14.08         16.22         5.44 o
  12   4   8          0.62          3.06         1.82 o
  13   4   8          6.09          4.43         2.14 o
  14   4   8         11.05         10.50         3.96 o
  15   4   8         28.89         32.47         7.72 o
 -13   5   8          3.49          1.91         4.09 o
 -12   5   8          0.18          1.09         4.64 o
 -11   5   8          5.77          3.82         4.64 o
 -10   5   8         20.01         15.83         7.10 o
  -9   5   8         37.09         35.21         9.55 o
  -8   5   8         73.65         94.45        15.56 o
  -7   5   8          2.35          7.64         5.19 o
  -6   5   8         47.34         51.87        11.19 o
  -5   5   8          5.82          8.37         3.69 o
  -4   5   8         35.98         39.67         7.14 o
  -3   5   8          0.54          0.00         2.51 o
  -2   5   8         23.42         18.29         6.82 o
  -1   5   8         13.08         15.56         6.55 o
   0   5   8         10.32          9.01         6.01 o
   1   5   8          8.37          3.28         9.01 o
   2   5   8          0.07          7.37         3.82 o
   3   5   8          1.86          2.69         3.14 o
   4   5   8          2.23          1.95         3.55 o
   5   5   8         54.93         54.85         7.61 o
   6   5   8          4.60          2.83         2.73 o
   7   5   8          9.69         10.88         5.47 o
   8   5   8          2.68          8.19         3.82 o
   9   5   8          5.22          7.47         8.87 o
  10   5   8          4.97          6.28         3.55 o
  11   5   8         10.47          6.10         9.69 o
  -4   6   8          4.13          3.55         4.37 o
  -3   6   8          0.59          0.42         2.79 o
  -2   6   8          9.78         10.33         3.65 o
  -1   6   8          0.13          0.00         2.51 o
   0   6   8          9.43         12.15         3.95 o
   1   6   8          0.26          0.82         3.82 o
 -21   0   9          1.57          0.27         2.73 o
 -19   0   9          8.29         13.92         4.37 o
 -17   0   9         70.75         66.88         7.37 o
 -15   0   9        455.88        494.61        18.43 o
 -13   0   9        514.81        447.01         9.01 o
 -11   0   9        284.16        307.79         6.17 o
  -9   0   9        356.17        284.87         5.54 o
  -7   0   9          3.92          3.00         0.75 o
  -5   0   9       5901.99       6029.26        47.91 o
  -3   0   9        117.46        131.37         3.01 o
  -1   0   9      13755.18      14043.11       103.74 o
   1   0   9        181.22        171.64         3.78 o
   3   0   9          7.83         11.48         1.33 o
   5   0   9         15.20         14.55         1.51 o
   7   0   9       1058.15        988.55        12.30 o
   9   0   9         34.97         31.89         3.50 o
  11   0   9         66.17         54.48         4.02 o
  13   0   9         15.09         15.14         3.43 o
  15   0   9        167.93        158.71         8.99 o
  17   0   9        201.01        192.00        17.47 o
  19   0   9         46.05         46.03         7.64 o
 -22   1   9         13.38         26.05         4.46 o
 -21   1   9         17.49         20.57         5.05 o
 -20   1   9          0.65          4.82         1.59 o
 -19   1   9          1.97          0.16         1.68 o
 -18   1   9         78.43         68.77         4.21 o
 -17   1   9          6.04          3.79         1.97 o
 -16   1   9          0.47          0.50         0.94 o
 -15   1   9         71.69         77.35         4.15 o
 -14   1   9        516.23        506.80         9.06 o
 -13   1   9        369.40        333.34         7.03 o
 -12   1   9        351.52        351.49         6.54 o
 -11   1   9        197.16        200.82         4.36 o
 -10   1   9         24.46         21.62         1.61 o
  -9   1   9        757.65        789.61         7.41 o
  -8   1   9        123.03        123.04         2.52 o
  -7   1   9        704.51        756.21         6.34 o
  -6   1   9        250.22        274.36         3.53 o
  -5   1   9        204.96        198.37         3.01 o
  -4   1   9        189.30        174.93         2.69 o
  -3   1   9          1.18          1.88         0.45 o
  -2   1   9          1.39          3.15         0.80 o
  -1   1   9        102.01         95.85         1.82 o
   0   1   9        485.63        488.99         4.98 o
   1   1   9        142.86        134.38         2.62 o
   2   1   9       1126.41       1111.33        11.65 o
   3   1   9        175.97        184.76         3.31 o
   4   1   9       3107.69       3028.99        49.07 o
   5   1   9        154.95        155.88         3.22 o
   6   1   9        803.93        811.29         8.56 o
   7   1   9         25.65         30.58         2.14 o
   8   1   9        487.70        491.10         6.65 o
   9   1   9        404.98        394.65         6.12 o
  10   1   9       1149.65       1072.71        11.99 o
  11   1   9         36.21         31.02         2.57 o
  12   1   9         53.29         59.40         3.70 o
  13   1   9          1.53          0.54         0.91 o
  14   1   9          0.44          1.24         0.93 o
  15   1   9          0.45          0.29         1.00 o
  16   1   9          2.17          2.51         1.53 o
  17   1   9         67.54         58.22         5.02 o
  18   1   9          3.32          2.15         2.27 o
  19   1   9          5.02         14.28         4.11 o
  20   1   9         13.62         16.80         2.62 o
 -21   2   9         11.91         10.11         3.66 o
 -20   2   9         25.40         27.64         3.86 o
 -19   2   9         57.90         66.99         5.21 o
 -18   2   9         40.80         50.95         4.44 o
 -17   2   9         62.64         69.35         4.98 o
 -16   2   9         31.50         36.02         3.89 o
 -15   2   9         69.54         79.34         4.71 o
 -14   2   9          4.92          3.92         1.33 o
 -13   2   9         35.24         28.22         4.14 o
 -12   2   9          2.81          3.11         1.38 o
 -11   2   9         22.04         20.87         2.52 o
 -10   2   9        449.47        467.00         7.80 o
  -9   2   9          0.66          1.41         0.58 o
  -8   2   9          0.01          1.17         0.51 o
  -7   2   9        381.39        375.48         4.44 o
  -6   2   9         35.16         38.13         1.36 o
  -5   2   9        123.72        132.18         2.58 o
  -4   2   9         24.79         27.33         1.09 o
  -3   2   9        558.02        553.03         4.62 o
  -2   2   9          2.10          2.53         0.42 o
  -1   2   9         24.80         20.25         0.94 o
   0   2   9       1218.09       1262.73         8.59 o
   1   2   9        165.64        180.65         2.38 o
   2   2   9        335.25        361.98         4.21 o
   3   2   9          7.45          8.06         0.85 o
   4   2   9         37.47         43.18         1.49 o
   5   2   9        117.85        124.02         2.60 o
   6   2   9          4.57          3.80         0.57 o
   7   2   9         84.72         98.49         2.46 o
   8   2   9        260.92        246.49         4.86 o
   9   2   9          2.90          3.87         1.18 o
  10   2   9         41.36         41.33         3.05 o
  11   2   9          4.93          3.78         1.46 o
  12   2   9         55.41         61.29         4.65 o
  13   2   9          8.00          6.70         1.81 o
  14   2   9         56.28         56.58         5.37 o
  15   2   9         30.81         28.54         4.10 o
  16   2   9         38.67         42.47         4.08 o
  17   2   9         12.86          9.50         2.72 o
  18   2   9          0.16          5.90         1.88 o
  19   2   9         52.70         61.28         5.27 o
 -19   3   9          0.03          0.36         2.17 o
 -18   3   9          0.39          0.33         2.07 o
 -17   3   9          2.97          3.93         2.73 o
 -16   3   9          3.31          4.83         6.14 o
 -15   3   9          0.92          0.48         1.68 o
 -14   3   9          1.19          4.14         4.37 o
 -13   3   9        105.68         92.91         9.66 o
 -12   3   9        101.33        104.61        13.22 o
 -11   3   9          4.77          4.97         3.53 o
 -10   3   9         21.40         21.26         5.79 o
  -9   3   9         37.77         42.81         6.14 o
  -8   3   9          0.04          0.61         1.97 o
  -7   3   9         53.44         47.77         3.67 o
  -6   3   9         49.92         50.51         2.15 o
  -5   3   9        453.99        467.56        21.84 o
  -4   3   9        169.29        179.59        19.93 o
  -3   3   9          9.83         15.29        10.37 o
  -2   3   9         34.50         35.88         8.33 o
  -1   3   9        206.67        201.63         4.63 o
   0   3   9         18.09         19.62         1.58 o
   1   3   9        124.25        126.59         2.48 o
   2   3   9         20.11         15.38         1.14 o
   3   3   9         94.77         83.69         3.59 o
   4   3   9        312.10        297.64         8.76 o
   5   3   9        145.24        135.77         5.58 o
   6   3   9        328.52        337.48         9.22 o
   7   3   9         34.13         39.03         4.59 o
   8   3   9          2.86          2.10         1.64 o
   9   3   9         17.05         16.40         2.64 o
  10   3   9         31.61         35.17         4.33 o
  11   3   9          5.70          4.86         2.53 o
  12   3   9         30.66         30.33         4.25 o
  13   3   9         38.19         30.72         4.65 o
  14   3   9          0.85          4.54         1.94 o
  15   3   9         18.85         17.13         5.52 o
  16   3   9          4.93          9.63         3.01 o
  17   3   9          6.06          3.54         1.84 o
 -17   4   9          7.29          4.89         3.96 o
 -16   4   9          1.82          1.62         1.91 o
 -15   4   9          0.55          1.18         1.86 o
 -14   4   9          6.35          7.98         2.93 o
 -13   4   9          0.01          0.00         2.02 o
 -12   4   9         18.84         12.10         2.64 o
 -11   4   9         36.35         25.88         4.23 o
 -10   4   9         42.19         42.04         9.55 o
  -9   4   9        118.55        124.75        13.38 o
  -8   4   9         15.09         10.65         5.19 o
  -7   4   9         13.37         11.18         3.95 o
  -6   4   9        307.62        317.30        14.37 o
  -5   4   9          0.27          2.73         9.83 o
  -4   4   9         32.98         39.85         9.01 o
  -3   4   9         15.83         21.57         7.10 o
  -2   4   9         71.17         69.06        11.74 o
  -1   4   9        143.91        131.58        30.57 o
   0   4   9          4.79         10.10         4.37 o
   1   4   9          0.06          0.00         2.73 o
   2   4   9          2.66          7.37        13.65 o
   3   4   9          6.76          2.35         2.36 o
   4   4   9         20.65         27.80         6.01 o
   5   4   9         66.70         54.84         8.90 o
   6   4   9          0.23          0.00         2.16 o
   7   4   9         18.05         23.08         3.19 o
   8   4   9          2.04          2.13         1.79 o
   9   4   9         24.39         20.89         3.66 o
  10   4   9          0.02          0.68         1.63 o
  11   4   9         29.19         27.80         3.85 o
  12   4   9          3.61          3.80         1.88 o
  13   4   9          0.33          1.83         1.66 o
  14   4   9         46.09         60.08         5.29 o
 -13   5   9          1.28          0.00         4.64 o
 -12   5   9          4.06          0.00        12.01 o
 -11   5   9          1.87          3.00        10.10 o
 -10   5   9         22.42         21.84         7.37 o
  -9   5   9          0.47          3.82         4.09 o
  -8   5   9          9.00          0.00         3.82 o
  -7   5   9          2.03          0.00         3.55 o
  -6   5   9          4.96          5.47         3.41 o
  -5   5   9         25.73         32.27         6.17 o
  -4   5   9          3.16          2.51         2.82 o
  -3   5   9          4.67          2.46        10.10 o
  -2   5   9          8.98          2.18         4.09 o
  -1   5   9         11.15         10.37         5.46 o
   0   5   9         30.15         38.49         9.83 o
   1   5   9          0.18          0.00         3.00 o
   2   5   9          6.50          0.82        12.01 o
   3   5   9         34.73         49.68        10.65 o
   4   5   9         13.18         10.37         5.19 o
   5   5   9          1.92          0.31         2.36 o
   6   5   9          0.27          0.00         2.22 o
   7   5   9         48.29         41.02         7.37 o
   8   5   9          0.41          0.32         2.47 o
   9   5   9          2.58          4.65         3.61 o
  10   5   9          0.83          0.00         3.10 o
 -22   0  10          0.95          0.00         2.18 o
 -20   0  10          0.00          0.00         1.91 o
 -18   0  10         85.50         70.97         7.64 o
 -16   0  10         63.37         86.26         8.46 o
 -14   0  10        391.94        361.86        11.77 o
 -12   0  10        476.37        466.59         7.58 o
 -10   0  10       1197.93       1195.42        14.97 o
  -8   0  10       3952.56       4236.22        40.34 o
  -6   0  10        504.11        516.46         6.80 o
  -4   0  10        184.18        129.76         3.71 o
  -2   0  10         50.60         67.03         2.08 o
   0   0  10        131.30        137.96         3.45 o
   2   0  10        186.20        156.51         4.08 o
   4   0  10       1229.46       1128.72        12.70 o
   6   0  10        227.82        252.56         6.95 o
   8   0  10        374.15        351.03         7.15 o
  10   0  10         63.03         50.33         3.35 o
  12   0  10        255.33        241.95        20.88 o
  14   0  10         44.35         55.75         6.61 o
  16   0  10         12.00         12.29         3.38 o
  18   0  10          0.24          3.90         4.09 o
 -22   1  10         34.09         32.71         5.01 o
 -21   1  10          2.23          2.82         3.82 o
 -20   1  10         52.11         50.76         7.55 o
 -19   1  10        115.29        120.98         7.33 o
 -18   1  10         64.49         44.88         3.91 o
 -17   1  10          0.06          0.16         1.10 o
 -16   1  10          0.16          0.00         0.91 o
 -15   1  10          1.24          0.00         0.89 o
 -14   1  10          6.57          5.93         1.69 o
 -13   1  10         36.60         32.09         3.28 o
 -12   1  10        137.71        124.85         3.96 o
 -11   1  10        599.23        620.38         9.02 o
 -10   1  10        381.35        393.38         5.16 o
  -9   1  10          0.31          1.62         0.44 o
  -8   1  10        535.32        562.52         5.71 o
  -7   1  10         42.94         42.54         1.52 o
  -6   1  10          9.21          6.49         0.78 o
  -5   1  10        746.87        706.89         6.40 o
  -4   1  10        132.90        136.26         2.48 o
  -3   1  10        179.14        207.39         2.83 o
  -2   1  10        368.41        377.85         4.14 o
  -1   1  10       1703.10       1692.08        10.81 o
   0   1  10        149.35        172.78         3.20 o
   1   1  10        275.72        249.32         3.79 o
   2   1  10        634.98        678.24         7.33 o
   3   1  10        261.62        225.61         4.06 o
   4   1  10        680.12        694.58         7.91 o
   5   1  10         80.08         78.76         2.16 o
   6   1  10          0.04          0.80         0.45 o
   7   1  10        400.22        399.45         5.86 o
   8   1  10        308.35        311.25         5.33 o
   9   1  10        382.46        388.48         6.61 o
  10   1  10        769.50        692.41         9.37 o
  11   1  10         13.04          9.46         1.60 o
  12   1  10          0.10          0.28         1.03 o
  13   1  10        117.50        103.16         4.50 o
  14   1  10         50.20         56.21         4.05 o
  15   1  10         85.28         70.96         3.97 o
  16   1  10         16.33         15.63         2.56 o
  17   1  10         61.31         58.49         5.02 o
  19   1  10         29.00         31.64         4.34 o
 -21   2  10          6.37          2.26         1.81 o
 -20   2  10          3.57          3.16         1.55 o
 -19   2  10          4.82         12.97         4.34 o
 -18   2  10         10.55         17.61         3.70 o
 -17   2  10          4.73          4.27         1.72 o
 -16   2  10          5.78          2.25         1.44 o
 -15   2  10         82.85         73.22         4.33 o
 -14   2  10          5.03          2.98         1.42 o
 -13   2  10          0.57          2.88         1.30 o
 -12   2  10         27.36         42.15         5.44 o
 -11   2  10        455.70        452.18         8.60 o
 -10   2  10        258.91        281.88         5.99 o
  -9   2  10        212.51        232.59         4.84 o
  -8   2  10         38.12         33.84         1.67 o
  -7   2  10        159.83        168.60         3.03 o
  -6   2  10        529.12        541.44         5.72 o
  -5   2  10         12.35         13.25         1.00 o
  -4   2  10        143.10        135.69         2.35 o
  -3   2  10         19.35         16.36         1.07 o
  -2   2  10         85.61         71.67         1.57 o
  -1   2  10        146.61        148.86         2.27 o
   0   2  10          0.19          1.01         0.40 o
   1   2  10       1222.74       1211.21         9.18 o
   2   2  10        106.21        103.73         2.37 o
   3   2  10         32.27         43.93         1.58 o
   4   2  10        434.24        424.79         4.70 o
   5   2  10          8.23          8.42         0.83 o
   6   2  10        196.11        196.83         3.52 o
   7   2  10        273.82        271.16         5.46 o
   8   2  10          4.82          4.81         1.43 o
   9   2  10       1329.75       1269.70        16.98 o
  10   2  10        708.95        718.72        12.50 o
  11   2  10         52.27         48.53         4.98 o
  12   2  10         11.68         13.62         2.31 o
  13   2  10          0.85          1.99         1.46 o
  14   2  10         82.92         81.98         4.47 o
  15   2  10          1.58          0.96         1.20 o
  16   2  10         17.41         15.26         2.47 o
  17   2  10          0.15          2.79         1.85 o
  18   2  10          6.52         10.99         2.64 o
 -19   3  10          0.12          0.05         0.75 o
 -18   3  10          2.19          1.75         0.99 o
 -17   3  10         13.61         14.48         3.86 o
 -16   3  10         22.78         20.61         2.04 o
 -15   3  10          4.72          1.18         3.47 o
 -14   3  10          1.28          1.36         2.12 o
 -13   3  10         22.63         12.13         3.59 o
 -12   3  10          3.26          8.55         2.42 o
 -11   3  10         14.12         14.78         3.06 o
 -10   3  10         41.97         51.47        12.28 o
  -9   3  10          3.42          6.13         2.14 o
  -8   3  10         25.14         34.01         3.13 o
  -7   3  10        702.07        692.78        10.11 o
  -6   3  10        100.52         96.62         3.35 o
  -5   3  10         46.94         41.84         2.15 o
  -4   3  10        578.34        607.99         9.44 o
  -3   3  10        578.18        593.66        10.22 o
  -2   3  10         15.86         16.58         1.80 o
  -1   3  10          1.26          0.40         0.35 o
   0   3  10          4.71          3.80         0.74 o
   1   3  10         31.76         31.53         1.83 o
   2   3  10        127.12        131.33         5.44 o
   3   3  10        321.53        310.04         7.93 o
   4   3  10          8.14          7.74         2.96 o
   5   3  10        390.88        368.66         9.58 o
   6   3  10        163.78        160.24         6.55 o
   7   3  10         17.55         17.96         3.28 o
   8   3  10          7.79          7.39         2.30 o
   9   3  10         89.69         81.95         4.88 o
  10   3  10         21.37         21.10         3.54 o
  11   3  10          4.26          9.52         2.98 o
  12   3  10         21.35         21.36         3.71 o
  13   3  10          2.20          0.00         2.19 o
  14   3  10         26.75         21.46         4.35 o
  15   3  10          6.91         10.43         3.33 o
  16   3  10          2.03          0.00         1.83 o
  17   3  10          0.31          3.11         2.66 o
 -16   4  10          0.33          0.19         1.49 o
 -15   4  10          1.10          0.42         1.75 o
 -14   4  10          1.07          2.85         1.52 o
 -13   4  10          0.49          0.43         1.85 o
 -12   4  10          0.25          3.43         2.35 o
 -11   4  10         25.05         22.85         3.14 o
 -10   4  10         24.53         21.29         7.10 o
  -9   4  10          3.20          6.82         4.37 o
  -8   4  10          1.49          5.46         4.64 o
  -7   4  10         73.61         73.15         8.87 o
  -6   4  10          6.58          5.46         2.88 o
  -5   4  10        113.16        127.48        12.83 o
  -4   4  10          0.79          2.73         3.82 o
  -3   4  10          2.72          6.28         9.01 o
  -2   4  10         62.77         71.52        12.56 o
  -1   4  10         15.06         23.75         7.37 o
   0   4  10          0.90          5.73         4.37 o
   1   4  10         37.29         46.95         9.83 o
   2   4  10         38.79         43.67         6.49 o
   3   4  10         10.60          4.65         6.01 o
   4   4  10         20.08         20.80         5.29 o
   5   4  10         23.65         20.57         4.72 o
   6   4  10          1.03          1.76         1.06 o
   7   4  10         31.48         28.88         2.83 o
   8   4  10         52.04         60.32         6.82 o
   9   4  10          3.65          6.81         3.13 o
  10   4  10         26.70         27.71         3.77 o
  11   4  10         16.84         14.64         3.07 o
  12   4  10         29.25         29.08         5.70 o
  13   4  10          0.11          2.89         1.89 o
  14   4  10          3.20          4.17         2.01 o
 -12   5  10          4.44          6.82         4.91 o
 -11   5  10          2.11          6.28         4.09 o
 -10   5  10          0.06          1.36         3.82 o
  -9   5  10          5.66          1.09         4.09 o
  -8   5  10          9.88          8.19         5.19 o
  -7   5  10          0.17          0.00         3.55 o
  -6   5  10         11.58          9.83         3.93 o
  -5   5  10          0.91          0.00         2.29 o
  -4   5  10          3.85          0.63         2.68 o
  -3   5  10          0.76          0.00         3.55 o
  -2   5  10          9.66          4.09         4.37 o
  -1   5  10         46.28         34.67         9.28 o
   0   5  10          1.05          1.09        10.10 o
   1   5  10          0.58          1.36         3.28 o
   2   5  10         31.22         24.84         7.92 o
   3   5  10         14.92         16.38         7.10 o
   4   5  10          0.19          1.36         3.82 o
   5   5  10         28.48         28.66         8.46 o
   6   5  10          0.02          4.26         4.50 o
   7   5  10          1.43          0.00         3.31 o
   8   5  10         12.32          9.36         8.60 o
   9   5  10          4.55          6.23         5.01 o
  10   5  10          3.72          0.00         5.23 o
 -21   0  11         16.00         22.66         5.73 o
 -19   0  11         28.06         16.38         4.64 o
 -17   0  11         52.37         67.15         7.64 o
 -15   0  11        173.09        160.03         8.46 o
 -13   0  11         20.86         12.21         2.21 o
 -11   0  11         64.44         60.04         2.70 o
  -9   0  11         44.10         37.37         2.63 o
  -7   0  11         45.13         66.09         2.10 o
  -5   0  11        295.74        286.58         4.89 o
  -3   0  11          2.63          2.08         0.73 o
  -1   0  11       2324.01       2518.55        20.22 o
   1   0  11         37.93         49.07         2.57 o
   3   0  11         32.43         23.86         2.16 o
   5   0  11        205.03        205.19         4.97 o
   7   0  11       5191.94       5033.94        41.45 o
   9   0  11         16.83         17.80         3.98 o
  11   0  11        235.64        247.16        10.29 o
  13   0  11          3.92          3.29         3.96 o
  15   0  11          1.69          4.48         2.73 o
  17   0  11          0.33          2.35         3.00 o
  19   0  11         11.01         36.31         8.19 o
 -22   1  11         13.40         15.83         4.37 o
 -21   1  11         24.85         26.62         4.49 o
 -20   1  11         17.11         26.00         6.55 o
 -19   1  11          2.40          3.14         3.14 o
 -18   1  11          1.95          5.94         2.11 o
 -17   1  11          9.07          4.86         2.17 o
 -16   1  11         27.99         40.63         3.69 o
 -15   1  11          0.05          0.31         0.82 o
 -14   1  11         54.61         59.40         3.55 o
 -13   1  11         17.99         11.20         1.41 o
 -12   1  11         75.12         82.36         3.14 o
 -11   1  11        369.79        358.69         6.65 o
 -10   1  11        569.78        560.72         7.71 o
  -9   1  11        170.47        186.03         3.37 o
  -8   1  11         21.72         26.94         1.50 o
  -7   1  11        224.48        250.58         3.75 o
  -6   1  11         19.56         27.21         1.66 o
  -5   1  11         18.79         28.32         1.37 o
  -4   1  11        169.64        154.33         2.47 o
  -3   1  11         15.03         20.37         1.05 o
  -2   1  11        464.59        453.58         4.77 o
  -1   1  11        130.02        116.66         2.41 o
   0   1  11        479.14        458.85         5.44 o
   1   1  11        461.01        499.30         5.71 o
   2   1  11        158.27        106.44         2.77 o
   3   1  11        471.46        479.70         5.58 o
   4   1  11          6.18         10.09         0.92 o
   5   1  11        281.44        257.20         4.22 o
   6   1  11         17.37         24.99         2.02 o
   7   1  11         10.93         14.12         1.56 o
   8   1  11        488.45        455.72         7.73 o
   9   1  11         80.64         75.94         3.04 o
  10   1  11         36.56         31.12         2.48 o
  11   1  11         53.01         51.55         3.37 o
  12   1  11         23.53         16.19         2.26 o
  13   1  11          0.98          1.61         1.12 o
  14   1  11         99.21         88.02         4.20 o
  15   1  11          0.09          2.69         1.64 o
  16   1  11         52.99         51.22         6.97 o
  17   1  11          0.19          4.95         2.21 o
  18   1  11        104.84        129.47         6.14 o
  19   1  11          6.13         11.34         2.16 o
 -21   2  11         27.98         23.06         3.57 o
 -20   2  11          0.27          0.83         1.53 o
 -19   2  11          6.98          7.92         2.18 o
 -18   2  11          0.78          0.86         1.72 o
 -17   2  11          5.39          4.83         1.92 o
 -16   2  11         18.23         20.54         4.23 o
 -15   2  11          6.51          4.51         1.56 o
 -14   2  11         57.88         58.31         3.85 o
 -13   2  11        159.22        142.64         5.22 o
 -12   2  11         39.88         34.25         3.35 o
 -11   2  11        412.20        433.85        11.68 o
 -10   2  11        493.85        483.85        10.39 o
  -9   2  11         21.26         19.25         2.27 o
  -8   2  11         21.48         19.33         1.56 o
  -7   2  11        599.99        624.69         6.72 o
  -6   2  11         40.41         38.01         1.77 o
  -5   2  11        800.46        764.23         8.16 o
  -4   2  11          0.60          1.02         0.32 o
  -3   2  11        345.10        338.06         4.51 o
  -2   2  11        233.91        236.96         3.31 o
  -1   2  11         24.55         26.41         1.40 o
   0   2  11         71.44         61.26         1.60 o
   1   2  11         31.26         37.73         1.45 o
   2   2  11          0.86          0.59         0.46 o
   3   2  11        113.14        114.19         2.64 o
   4   2  11        430.65        417.54         5.35 o
   5   2  11        336.54        330.46         5.36 o
   6   2  11          0.34          0.58         0.60 o
   7   2  11        181.74        175.39         5.07 o
   8   2  11         14.40         11.44         1.91 o
   9   2  11        972.99        929.97        14.15 o
  10   2  11        349.96        339.30         8.94 o
  11   2  11         15.71         13.04         2.67 o
  12   2  11         36.09         38.62         4.65 o
  13   2  11         95.49         97.89         4.71 o
  14   2  11          0.38          2.00         1.52 o
  15   2  11          4.13          4.36         1.53 o
  16   2  11          0.12          1.91         1.40 o
  17   2  11          4.59          9.30         3.60 o
  18   2  11         20.10         22.26         5.08 o
 -19   3  11          1.89          2.66         1.40 o
 -18   3  11          7.41          8.35         1.77 o
 -17   3  11          0.03          1.32         1.81 o
 -16   3  11          0.84          1.59         1.18 o
 -15   3  11          8.48          5.44         1.22 o
 -14   3  11          1.65          3.69         3.77 o
 -13   3  11         52.53         50.33         8.86 o
 -12   3  11          3.31          2.43         3.82 o
 -11   3  11         28.89         33.27         4.49 o
 -10   3  11          7.01          6.87         2.17 o
  -9   3  11        101.66         91.47         6.83 o
  -8   3  11         32.04         28.84         3.30 o
  -7   3  11        382.72        385.11        11.24 o
  -6   3  11        508.61        476.73        11.01 o
  -5   3  11          0.24          1.63         0.70 o
  -4   3  11         44.68         42.86         3.28 o
  -3   3  11         17.90         20.68         1.14 o
  -2   3  11        257.59        244.07         4.53 o
  -1   3  11         49.42         45.51         1.96 o
   0   3  11        179.36        172.01         6.10 o
   1   3  11          2.80          3.61         1.47 o
   2   3  11        562.41        491.80        10.24 o
   3   3  11        569.10        515.44         9.29 o
   4   3  11         13.62         20.41         3.27 o
   5   3  11          6.56          3.92         2.27 o
   6   3  11        119.18        132.45         6.11 o
   7   3  11         15.71         17.87         5.50 o
   8   3  11         10.15          6.75         2.47 o
   9   3  11          1.72          3.31         1.70 o
  10   3  11          3.88          6.34         2.25 o
  11   3  11         55.71         52.38         5.67 o
  12   3  11         16.83         15.56         3.22 o
  13   3  11         14.80          9.07         2.81 o
  14   3  11         35.62         32.58         6.10 o
  15   3  11          4.01          5.26         3.09 o
  16   3  11          0.52          0.74         1.74 o
 -16   4  11          3.62          3.20         1.90 o
 -15   4  11          0.21          0.84         1.86 o
 -14   4  11          0.10          0.00         1.27 o
 -13   4  11          8.68         12.30         3.00 o
 -12   4  11         19.64         14.20         2.75 o
 -11   4  11         11.17         13.27         2.59 o
 -10   4  11          0.03          1.91         4.64 o
  -9   4  11         24.59         22.38         7.37 o
  -8   4  11         81.38         68.85         8.68 o
  -7   4  11          1.99          2.14         2.46 o
  -6   4  11         17.96         19.38        19.93 o
  -5   4  11          0.36          0.00         2.46 o
  -4   4  11         19.38         18.56         6.28 o
  -3   4  11         72.90         75.34        12.56 o
  -2   4  11         16.66         17.47        14.19 o
  -1   4  11          1.97          0.00         3.82 o
   0   4  11         31.52         25.39         7.64 o
   1   4  11         42.09         36.85         9.01 o
   2   4  11          1.33          0.00         2.73 o
   3   4  11         42.44         45.32         9.00 o
   4   4  11        214.51        191.67        15.11 o
   5   4  11         16.58         19.16         1.94 o
   6   4  11         50.38         49.53         3.38 o
   7   4  11         24.40         28.53         2.99 o
   8   4  11          1.52          6.37         3.13 o
   9   4  11          0.15          0.45         2.22 o
  10   4  11          0.21          0.79         1.60 o
  11   4  11         16.72         15.58         7.52 o
  12   4  11         19.62         16.24         3.37 o
  13   4  11          0.18          0.21         2.48 o
 -12   5  11          2.02          9.01        10.92 o
 -11   5  11          5.92          6.28         5.19 o
 -10   5  11          1.33          7.64         4.91 o
  -9   5  11         13.91         23.20         7.10 o
  -8   5  11          0.36          0.00         2.73 o
  -7   5  11          1.79          3.39         3.28 o
  -6   5  11          6.46         10.63         6.69 o
  -5   5  11          3.78          1.36         2.32 o
  -4   5  11          1.15          9.28        12.83 o
  -3   5  11          2.57          4.91         4.64 o
  -2   5  11          3.22          0.55         3.82 o
  -1   5  11          2.43          4.09         4.37 o
   0   5  11         22.19         10.37         5.73 o
   1   5  11          1.09          0.00        12.28 o
   2   5  11          0.07          1.91         4.09 o
   3   5  11         26.89         21.84         7.10 o
   4   5  11          3.87          6.01         4.37 o
   5   5  11          1.50          0.55         4.09 o
   6   5  11          6.39          7.37         4.37 o
   7   5  11          2.49          0.61         3.36 o
   8   5  11          5.62          5.17         5.32 o
   9   5  11          0.01          0.00         4.09 o
 -22   0  12          2.53          5.46         2.73 o
 -20   0  12         21.58         21.02         6.01 o
 -18   0  12          1.89          4.64         2.46 o
 -16   0  12         54.89         74.80        10.37 o
 -14   0  12         26.67         12.57         2.35 o
 -12   0  12         48.61         43.49         3.51 o
 -10   0  12        201.50        199.74         5.20 o
  -8   0  12        380.11        402.29         6.44 o
  -6   0  12        240.11        270.95         5.49 o
  -4   0  12        967.14        929.84        10.91 o
  -2   0  12        167.52        164.84         3.45 o
   0   0  12        142.65        119.22         3.18 o
   2   0  12       1420.88       1434.86        15.21 o
   4   0  12       1343.46       1395.00        15.43 o
   6   0  12       1526.27       1484.35        16.75 o
   8   0  12        290.63        283.46         7.36 o
  10   0  12        108.30        122.65        13.38 o
  12   0  12          2.51          1.25         1.86 o
  14   0  12         17.51         15.01         3.63 o
  16   0  12         24.66         19.40         9.83 o
  18   0  12         23.99         38.65         5.70 o
 -21   1  12          7.53          7.82         2.02 o
 -20   1  12          7.07          8.82         2.36 o
 -19   1  12          3.83          1.93         2.05 o
 -18   1  12         34.76         34.08         4.70 o
 -17   1  12          2.30          4.40         1.60 o
 -16   1  12         11.96         12.32         1.93 o
 -14   1  12        139.11        128.89         4.95 o
 -13   1  12         23.34         26.22         2.95 o
 -12   1  12          1.99          2.76         1.01 o
 -11   1  12         11.09          9.91         1.53 o
 -10   1  12        347.78        353.31         5.66 o
  -9   1  12         13.75          9.98         0.89 o
  -8   1  12        260.80        249.27         4.10 o
  -7   1  12        513.85        497.66         5.69 o
  -6   1  12        135.56        100.68         2.34 o
  -5   1  12        990.32        977.71         8.60 o
  -4   1  12       1385.14       1357.93        12.80 o
  -3   1  12       2315.17       2281.21        13.99 o
  -2   1  12       1689.79       1711.15        11.75 o
  -1   1  12         38.33         38.61         1.49 o
   0   1  12        203.63        206.08         3.25 o
   1   1  12         33.28         33.37         1.42 o
   2   1  12         89.36         91.85         2.99 o
   3   1  12          2.48          1.58         0.53 o
   4   1  12         97.79         92.97         2.84 o
   5   1  12        266.75        267.57         4.62 o
   6   1  12          1.51          1.80         0.72 o
   7   1  12        855.13        818.06         9.98 o
   8   1  12        454.52        444.73         7.83 o
   9   1  12        143.22        150.27         4.89 o
  10   1  12         78.34         75.75         3.53 o
  11   1  12          0.19          0.00         0.78 o
  12   1  12         92.39         96.45         4.20 o
  13   1  12        118.88        114.95         4.72 o
  14   1  12         10.78         11.79         2.67 o
  15   1  12         54.32         49.10         4.69 o
  16   1  12          0.03          3.00         1.67 o
  17   1  12         61.15         58.19         4.89 o
  18   1  12          1.18          3.24         1.54 o
 -20   2  12         23.72         29.14         8.74 o
 -19   2  12          4.11          6.10         2.60 o
 -18   2  12          0.47          1.16         1.63 o
 -17   2  12          0.29          1.29         1.48 o
 -16   2  12          0.20          1.56         1.24 o
 -15   2  12         48.98         50.11         3.96 o
 -14   2  12          0.78          3.23         1.88 o
 -13   2  12        309.11        280.07         8.42 o
 -12   2  12          1.34          1.09         1.19 o
 -11   2  12          0.12          2.55         1.42 o
 -10   2  12          1.46          0.55         1.23 o
  -9   2  12        175.66        187.70         5.64 o
  -8   2  12         79.50         82.11         4.89 o
  -7   2  12          0.01          1.07         0.79 o
  -6   2  12        628.88        605.77         7.92 o
  -5   2  12        164.70        173.12         3.66 o
  -4   2  12         25.72         24.24         1.47 o
  -3   2  12        219.08        214.85         3.82 o
  -2   2  12        195.52        208.35         3.48 o
  -1   2  12        206.67        191.03         3.05 o
   0   2  12         32.11         34.56         1.44 o
   1   2  12        294.23        283.10         4.19 o
   2   2  12        346.27        344.18         4.81 o
   3   2  12         85.48         82.09         2.66 o
   4   2  12         44.76         47.45         2.50 o
   5   2  12         64.90         66.59         2.76 o
   6   2  12        202.83        201.41         5.18 o
   7   2  12          5.46          2.87         1.65 o
   8   2  12         82.29         78.23         4.39 o
   9   2  12         27.65         42.28         3.40 o
  10   2  12        146.44        162.00         5.75 o
  11   2  12          0.58          1.08         1.35 o
  12   2  12         29.52         30.22         3.91 o
  13   2  12         16.44         17.85         3.29 o
  14   2  12         49.81         47.65         4.86 o
  15   2  12         36.15         51.84         4.57 o
  16   2  12         33.25         43.83         4.73 o
  17   2  12         23.72         31.83         4.89 o
 -19   3  12          0.67          1.69         2.62 o
 -18   3  12          0.45          0.03         1.27 o
 -17   3  12          1.28          1.73         1.09 o
 -16   3  12          0.13          2.00         2.27 o
 -15   3  12          0.65          0.31         1.37 o
 -14   3  12          3.76          2.94         1.72 o
 -13   3  12         71.92         61.08         3.01 o
 -12   3  12         33.05         37.09         2.40 o
 -11   3  12          1.94          3.51         0.95 o
 -10   3  12          0.05          0.94         0.72 o
  -9   3  12         37.16         39.58         2.95 o
  -8   3  12          3.49          4.14         0.65 o
  -7   3  12        231.43        224.21         3.70 o
  -6   3  12        310.30        274.54         4.19 o
  -5   3  12        599.43        554.23         5.98 o
  -4   3  12        457.04        431.37         4.77 o
  -3   3  12        166.72        158.32        10.23 o
  -2   3  12         17.61         17.51         2.66 o
  -1   3  12          2.63          2.78         1.51 o
   0   3  12          2.71          7.64         9.01 o
   1   3  12         22.76         14.95         2.29 o
   2   3  12         14.94         17.44         2.54 o
   3   3  12        300.71        275.94         6.64 o
   4   3  12        190.13        162.30         6.60 o
   5   3  12          9.19         11.73         3.48 o
   6   3  12          9.84          7.56         2.35 o
   7   3  12          0.84          1.42         1.37 o
   8   3  12         54.31         61.22         5.35 o
   9   3  12         19.75         18.51         2.82 o
  10   3  12          3.55          1.89         1.73 o
  11   3  12         66.92         66.57         5.79 o
  12   3  12         73.37         81.11         6.52 o
  13   3  12         28.61         33.36         4.75 o
  14   3  12         20.77         17.14         3.52 o
  15   3  12         14.66         11.96         3.28 o
  16   3  12          0.20          2.23         2.70 o
 -16   4  12          1.05          0.36         1.71 o
 -15   4  12          0.61          1.09         1.71 o
 -14   4  12          6.03          4.17         1.88 o
 -13   4  12          5.42          7.39         2.00 o
 -12   4  12          0.07          0.00         1.01 o
 -11   4  12         23.93         33.89         5.73 o
 -10   4  12          7.91          7.10         4.64 o
  -9   4  12          1.44          0.00         3.55 o
  -8   4  12         16.26         15.54         4.53 o
  -7   4  12          0.60          4.91         3.09 o
  -6   4  12         14.58         18.29         6.55 o
  -5   4  12          2.68          0.82         3.28 o
  -4   4  12         44.64         48.32        10.65 o
  -3   4  12         55.17         78.34        13.10 o
  -2   4  12         59.90         67.15        12.28 o
  -1   4  12         48.57         41.49         9.55 o
   0   4  12          0.58          4.91         4.09 o
   1   4  12        315.12        302.70        67.70 o
   2   4  12          4.15          5.46         4.64 o
   3   4  12          2.72          3.38         4.23 o
   4   4  12          5.26          3.94         3.69 o
   5   4  12         59.11         48.11         2.92 o
   6   4  12          5.27          7.77         4.60 o
   7   4  12          1.11          0.42         1.15 o
   8   4  12         16.27         13.89         2.69 o
   9   4  12         10.34         17.10         3.67 o
  10   4  12          2.39          2.69         2.59 o
  11   4  12          5.96         11.43         2.65 o
  12   4  12          0.94          4.29         2.23 o
  13   4  12          3.55          5.27         2.65 o
 -11   5  12          0.53          3.00         4.09 o
 -10   5  12          0.72          2.73         3.82 o
  -9   5  12          3.93          7.10         5.19 o
  -8   5  12         29.18         19.93         7.10 o
  -7   5  12          0.20          1.21         2.56 o
  -6   5  12          7.05          8.79         4.04 o
  -5   5  12          3.87          5.73         3.46 o
  -4   5  12          0.71          0.00         3.55 o
  -3   5  12          2.54          0.00         3.82 o
  -2   5  12          5.07          7.64         4.91 o
  -1   5  12         15.88         15.01        15.29 o
   0   5  12          8.67         13.65         6.55 o
   2   5  12          6.58          1.91         4.91 o
   3   5  12          3.90          7.10         5.46 o
   4   5  12          1.82          6.55         4.64 o
   5   5  12          0.05          0.27        12.83 o
   6   5  12          6.38         10.37         5.73 o
   7   5  12          0.70          7.10         4.64 o
   8   5  12          1.73          5.10         6.01 o
 -21   0  13          1.13          4.37         2.46 o
 -19   0  13         42.53         33.85         7.10 o
 -17   0  13          4.05          3.00         2.18 o
 -15   0  13        296.64        308.30        11.39 o
 -13   0  13        156.02        153.68         7.77 o
 -11   0  13          3.48          6.25         1.81 o
  -9   0  13        611.68        585.99         8.57 o
  -7   0  13        184.62        172.74         4.01 o
  -5   0  13         65.14         69.07         2.46 o
  -3   0  13        821.00        781.26         9.21 o
  -1   0  13         17.05         28.23         1.98 o
   1   0  13       1445.08       1375.38        14.98 o
   3   0  13         78.37         77.04         3.34 o
   5   0  13        503.29        509.13         9.26 o
   7   0  13        908.37        875.92        13.89 o
   9   0  13         15.66         11.60         3.02 o
  11   0  13        345.37        323.58        12.28 o
  13   0  13        458.69        434.09        15.19 o
  15   0  13        199.71        208.40        10.73 o
  17   0  13         86.01         74.30         8.87 o
 -21   1  13          1.56          2.46         2.46 o
 -20   1  13          4.80          7.95         2.36 o
 -19   1  13          3.35          1.91         2.59 o
 -18   1  13         20.92         30.30         6.55 o
 -17   1  13         40.41         35.95         3.93 o
 -16   1  13          6.54          4.79         2.74 o
 -15   1  13          9.56         10.27         2.48 o
 -14   1  13         66.32         68.00         3.64 o
 -13   1  13         21.06         24.67         2.67 o
 -12   1  13        293.10        271.32         6.58 o
 -11   1  13         74.33         71.06         2.85 o
 -10   1  13        774.68        820.33         9.43 o
  -9   1  13          5.41          4.56         0.67 o
  -8   1  13         30.82         23.52         1.93 o
  -7   1  13        158.44        165.83         3.08 o
  -6   1  13         14.98         12.69         0.99 o
  -5   1  13          5.22          9.28         0.90 o
  -4   1  13        139.22        125.80         2.50 o
  -3   1  13        456.64        473.39         5.03 o
  -2   1  13         20.86         19.16         1.11 o
  -1   1  13         86.87         75.60         1.91 o
   0   1  13        108.17        110.53         2.37 o
   1   1  13         71.79         65.24         1.73 o
   2   1  13        457.75        462.48         5.63 o
   3   1  13        514.71        512.71         5.94 o
   4   1  13        485.94        464.84         6.00 o
   5   1  13        163.88        154.00         3.63 o
   6   1  13        176.43        172.84         4.63 o
   7   1  13        227.64        226.18         5.19 o
   8   1  13         48.03         49.09         3.22 o
   9   1  13          5.53          8.24         1.64 o
  10   1  13         99.66        103.68         3.91 o
  11   1  13         26.30         33.02         2.99 o
  12   1  13         73.97         72.39         3.83 o
  13   1  13          9.43          4.73         1.43 o
  14   1  13         48.19         48.87         4.29 o
  15   1  13          2.99          0.22         1.26 o
  16   1  13          0.39          2.45         1.45 o
  17   1  13         10.93         12.58         3.31 o
  18   1  13          1.40          5.10         2.17 o
 -20   2  13          1.72          1.72         1.91 o
 -19   2  13         26.42         24.04         3.32 o
 -18   2  13          2.25          1.31         1.51 o
 -17   2  13         14.45         17.41         2.64 o
 -16   2  13          0.08          1.11         1.32 o
 -15   2  13         14.97          7.80         2.08 o
 -14   2  13        141.46        132.30         5.92 o
 -13   2  13         16.33         14.90         2.84 o
 -12   2  13        344.65        343.90         9.34 o
 -11   2  13         14.75         11.32         2.62 o
 -10   2  13          1.43          2.62         1.45 o
  -9   2  13          3.21          0.97         1.30 o
  -8   2  13        157.35        170.49         6.14 o
  -7   2  13         17.40         17.69         2.51 o
  -6   2  13        275.94        299.63         6.87 o
  -5   2  13          6.15          7.91         1.12 o
  -4   2  13         84.55         91.66         2.84 o
  -3   2  13        106.86        104.49         2.93 o
  -2   2  13        143.89        147.93         2.93 o
  -1   2  13          4.36          3.70         0.86 o
   0   2  13         41.65         49.37         2.12 o
   1   2  13        541.51        517.70         7.39 o
   2   2  13        194.36        194.94         4.41 o
   3   2  13          2.98          2.43         0.75 o
   4   2  13         71.05         63.81         2.86 o
   5   2  13        136.43        138.18         4.34 o
   6   2  13         31.04         28.37         2.84 o
   7   2  13        105.80        109.88         4.90 o
   8   2  13          0.01          1.62         1.29 o
   9   2  13         63.42         66.85         5.16 o
  10   2  13          0.26          2.66         1.46 o
  11   2  13        189.69        194.16         7.97 o
  12   2  13         18.41         16.84         2.65 o
  13   2  13         25.88         16.90         2.83 o
  14   2  13          6.11         10.85         2.69 o
  15   2  13         67.84         82.25         6.41 o
  16   2  13          0.19          4.93         2.13 o
  17   2  13         21.94         21.66         3.24 o
 -18   3  13          8.98         10.41         3.80 o
 -17   3  13          0.15          0.19         1.32 o
 -16   3  13          2.71          1.93         1.50 o
 -15   3  13          5.41          7.11         1.87 o
 -14   3  13          2.05          2.71         1.41 o
 -13   3  13          1.61          4.26         2.23 o
 -12   3  13         28.34         27.63         2.48 o
 -11   3  13         98.24         83.79         4.27 o
 -10   3  13          4.17          2.06         1.06 o
  -9   3  13          1.62          2.78         0.86 o
  -8   3  13          1.26          3.72         1.06 o
  -7   3  13          9.70          8.87         2.41 o
  -6   3  13        249.16        228.97         5.80 o
  -5   3  13         81.20         83.69         3.37 o
  -4   3  13        109.80         97.32         3.18 o
  -3   3  13         15.59         15.13         2.50 o
  -2   3  13          3.63          1.27         2.32 o
  -1   3  13          3.73          0.57         1.51 o
   0   3  13          0.26          0.00         1.35 o
   1   3  13        185.29        168.09         7.27 o
   2   3  13         65.74         61.20         3.93 o
   3   3  13          8.87          9.50         1.97 o
   4   3  13         22.14         14.80         2.65 o
   5   3  13         83.14         85.22         5.56 o
   6   3  13        101.03        103.58         5.63 o
   7   3  13         40.90         38.46         4.65 o
   8   3  13         23.11         27.70         4.95 o
   9   3  13          3.32          6.08         2.76 o
  10   3  13         46.27         52.90         4.94 o
  11   3  13          0.00          2.89         1.95 o
  12   3  13         12.18         15.16         3.38 o
  13   3  13          6.91          2.59         2.25 o
  14   3  13         20.08         17.82         3.77 o
  15   3  13          9.62         12.06         3.72 o
 -16   4  13          4.62          5.54         3.93 o
 -15   4  13          0.56          0.92         3.21 o
 -14   4  13          0.08          0.24         2.36 o
 -13   4  13          2.82          2.97         3.96 o
 -12   4  13          0.00          0.00         1.01 o
 -11   4  13          4.19          6.18         1.29 o
 -10   4  13         21.45         24.02         7.92 o
  -9   4  13         26.81         33.24         6.25 o
  -8   4  13         30.07         20.31         8.33 o
  -7   4  13          9.56          9.67         3.93 o
  -6   4  13          2.16          2.46         3.82 o
  -5   4  13         49.21         47.23        10.37 o
  -4   4  13         24.68         21.84        21.57 o
  -3   4  13        230.90        232.00        18.02 o
  -2   4  13         85.68         86.81        11.19 o
  -1   4  13         21.01         23.48         7.64 o
   0   4  13         63.66         68.52        12.28 o
   1   4  13          9.25         16.38         6.28 o
   2   4  13        150.10        147.38        14.19 o
   3   4  13         16.98         24.02         7.92 o
   4   4  13          7.11          4.39         2.05 o
   5   4  13         16.93         12.94         2.73 o
   6   4  13          3.03          5.45         3.14 o
   7   4  13         13.60         10.48         2.76 o
   8   4  13          2.05          3.79         2.26 o
   9   4  13         21.59         19.35         4.54 o
  10   4  13          4.12          3.35         3.94 o
  11   4  13          0.00          2.66         1.78 o
  12   4  13          9.27          9.14         2.43 o
 -11   5  13          4.68          5.46         4.64 o
 -10   5  13          5.87         11.19         5.46 o
  -9   5  13         15.41         19.93         7.10 o
  -8   5  13          1.37          0.00         3.55 o
  -7   5  13          0.29          3.18         2.82 o
  -6   5  13          0.20          2.14         2.75 o
  -5   5  13          0.04          1.09        14.74 o
  -4   5  13          2.69          0.27         4.09 o
  -3   5  13          0.01          0.00         3.55 o
  -2   5  13          6.94          6.01         5.19 o
  -1   5  13          4.77          0.00         3.55 o
   0   5  13          2.53          0.00         3.00 o
   1   5  13         10.87          7.37         5.73 o
   2   5  13          0.95          6.82         5.19 o
   3   5  13          5.22          7.10         5.19 o
   4   5  13          1.81          5.19         4.64 o
   5   5  13          1.29          6.55        12.56 o
   6   5  13          0.05          0.00         3.82 o
   7   5  13         21.67         26.75         7.92 o
 -20   0  14         80.52        109.46        10.65 o
 -18   0  14         99.51        112.47         9.83 o
 -16   0  14          4.00          6.55         3.28 o
 -14   0  14        303.20        270.85         9.89 o
 -12   0  14          0.45          1.31         0.85 o
 -10   0  14         74.45         74.95         3.61 o
  -8   0  14        409.59        434.04         6.37 o
  -6   0  14        758.48        761.10         9.67 o
  -4   0  14        604.42        611.26         8.98 o
  -2   0  14        782.63        794.03         9.01 o
   0   0  14          7.88          2.69         0.70 o
   2   0  14       1322.25       1348.11        24.73 o
   4   0  14        141.71        125.61         5.81 o
   6   0  14         18.48         25.45         2.78 o
   8   0  14         43.03         53.36         6.06 o
  10   0  14       1147.41       1058.80        33.44 o
  12   0  14        207.36        198.51         9.75 o
  14   0  14         23.76         37.43         5.67 o
  16   0  14         58.53         73.01        17.74 o
  18   0  14          8.59          3.82         3.55 o
 -21   1  14          6.73         13.92         4.09 o
 -20   1  14          0.87          3.97         1.90 o
 -19   1  14         35.49         39.28         9.42 o
 -18   1  14          0.54          2.73         1.93 o
 -17   1  14         21.97         27.07         9.01 o
 -16   1  14          1.03          2.18         1.91 o
 -15   1  14        156.87        148.99         6.46 o
 -14   1  14         18.94         22.53         2.63 o
 -13   1  14         62.88         60.11         4.12 o
 -12   1  14         93.97         90.87         4.02 o
 -11   1  14         58.27         39.25         2.80 o
 -10   1  14        137.56        130.92         4.15 o
  -9   1  14         40.67         38.11         1.92 o
  -8   1  14          1.60          0.74         0.41 o
  -7   1  14        102.74        109.93         2.67 o
  -6   1  14         68.03         67.06         2.12 o
  -5   1  14         97.17         98.08         2.65 o
  -4   1  14        218.36        234.82         3.69 o
  -3   1  14         94.09         93.76         2.14 o
  -2   1  14         28.85         24.99         1.25 o
  -1   1  14         97.04         94.07         2.23 o
   0   1  14         29.21         32.36         1.75 o
   1   1  14        566.03        561.64         6.01 o
   2   1  14         83.53         92.18         2.52 o
   3   1  14          7.08          5.66         0.85 o
   4   1  14        110.97        119.75         3.34 o
   5   1  14        641.85        655.08         8.82 o
   6   1  14        245.97        235.45         5.45 o
   7   1  14        714.24        692.64         9.43 o
   8   1  14        217.45        205.47         5.45 o
   9   1  14        240.22        231.30         5.79 o
  10   1  14         44.28         39.80         3.23 o
  11   1  14          4.21          4.12         1.47 o
  12   1  14         44.96         50.92         3.93 o
  13   1  14         17.87         13.49         1.95 o
  14   1  14          7.96          9.56         2.02 o
  15   1  14         31.98         32.63         4.85 o
  16   1  14          0.70          5.73         2.25 o
  17   1  14          0.49          2.99         1.46 o
 -20   2  14         41.34         44.19         4.83 o
 -19   2  14          5.13          7.55         2.23 o
 -18   2  14          9.00         11.18         2.34 o
 -17   2  14          0.34          3.74         1.57 o
 -16   2  14         19.73         17.98         3.04 o
 -15   2  14         12.28         16.41         2.67 o
 -14   2  14          0.12          4.51         1.84 o
 -13   2  14         83.59         94.59         4.96 o
 -12   2  14         11.67         15.99         3.06 o
 -11   2  14         87.07         85.28         5.11 o
 -10   2  14        271.34        263.61         7.05 o
  -9   2  14         16.96         19.15         2.30 o
  -8   2  14          7.48          9.62         2.07 o
  -7   2  14        292.61        276.37         7.68 o
  -6   2  14        558.05        551.99        12.42 o
  -5   2  14        458.06        450.85         9.85 o
  -4   2  14        911.87        862.58        15.84 o
  -3   2  14        154.87        141.93         4.31 o
  -2   2  14          6.26          2.61         1.73 o
  -1   2  14         88.57         97.55         2.90 o
   0   2  14          8.75          8.60         1.07 o
   1   2  14         13.40         16.85         1.54 o
   2   2  14         62.60         74.46         3.11 o
   3   2  14        101.33        106.26         4.02 o
   4   2  14         17.26         12.91         1.75 o
   5   2  14        116.75        104.19         4.69 o
   6   2  14         37.82         52.39         3.55 o
   7   2  14         13.26         11.92         2.23 o
   8   2  14         22.68         24.74         2.93 o
   9   2  14         13.27          8.67         2.52 o
  10   2  14         18.06         24.65         3.09 o
  11   2  14         20.07         18.83         2.84 o
  12   2  14         10.04          3.94         2.40 o
  13   2  14          2.55          3.94         1.79 o
  14   2  14         64.91         73.83         5.24 o
  15   2  14          3.31          6.99         3.82 o
  16   2  14          0.29          3.23         1.74 o
 -18   3  14         10.05          7.43         2.62 o
 -17   3  14         29.02         41.93         3.31 o
 -16   3  14          3.79          3.69         1.29 o
 -15   3  14         13.92         11.29         3.56 o
 -14   3  14          0.46          2.29         1.19 o
 -13   3  14         51.36         51.81         5.03 o
 -12   3  14          1.02          1.07         1.93 o
 -11   3  14          0.39          2.79         1.11 o
 -10   3  14         22.34         24.86         2.20 o
  -9   3  14        137.60        150.11         4.67 o
  -8   3  14         16.35         18.49         2.13 o
  -7   3  14          1.15          1.60         1.02 o
  -5   3  14          2.22          3.39         1.20 o
  -4   3  14        118.45        127.24         4.96 o
  -3   3  14         58.46         59.76         2.68 o
  -2   3  14          3.27          4.99         3.55 o
  -1   3  14         15.61         18.49         3.22 o
   0   3  14         86.65         88.77         6.16 o
   1   3  14          0.16          0.00         1.22 o
   2   3  14         24.89         23.73         3.79 o
   3   3  14         65.26         47.19         3.36 o
   4   3  14         73.10         66.89         4.52 o
   5   3  14        120.32        110.33         6.14 o
   6   3  14         25.14         19.84         3.08 o
   7   3  14         23.89         19.34         3.32 o
   8   3  14         24.98         28.93         4.12 o
   9   3  14          0.02          1.76         1.48 o
  10   3  14         56.94         45.79         4.75 o
  11   3  14          0.27          2.41         1.88 o
  12   3  14         15.71         15.19         3.25 o
  13   3  14         53.87         58.25         7.42 o
  14   3  14         15.59         19.66         4.89 o
 -15   4  14          0.22          2.87         3.63 o
 -14   4  14          3.83          4.75         3.92 o
 -13   4  14          5.76          2.00         2.29 o
 -12   4  14          0.35          4.84         2.62 o
 -11   4  14          4.86          9.83         5.19 o
 -10   4  14          9.53         13.10         6.28 o
  -9   4  14         18.38         21.23         5.39 o
  -8   4  14          3.20          3.96         2.75 o
  -7   4  14         50.93         46.13        21.57 o
  -6   4  14         30.09         26.75         8.46 o
  -5   4  14          2.22          1.64         3.55 o
  -4   4  14         25.69         25.11         7.92 o
  -3   4  14         16.99         27.57        18.56 o
  -2   4  14          2.32          3.28         4.09 o
  -1   4  14          0.01          1.36         3.82 o
   0   4  14          6.21         10.37         5.46 o
   1   4  14         18.12         18.84         7.10 o
   2   4  14          0.52          4.64         3.55 o
   3   4  14         39.48         26.93         2.18 o
   4   4  14          2.58          3.58         2.59 o
   5   4  14          0.07          1.22         1.43 o
   6   4  14         65.72         57.28         7.60 o
   7   4  14         36.46         38.16         5.10 o
   8   4  14          0.15          1.71         1.56 o
   9   4  14          1.26          2.42         2.63 o
  10   4  14          7.13          3.61         3.07 o
  11   4  14         23.99         30.11         4.24 o
 -10   5  14         19.68         20.47         7.64 o
  -9   5  14          6.91         11.74         6.28 o
  -8   5  14         40.72         52.59         8.77 o
  -7   5  14          1.26          1.80         2.75 o
  -6   5  14         29.76         28.04        12.97 o
  -5   5  14          7.08          7.92         4.91 o
  -4   5  14          1.84          1.91         3.82 o
  -3   5  14          1.60          3.00         4.91 o
  -2   5  14          4.83         10.92        12.83 o
  -1   5  14         14.80         13.65         6.01 o
   0   5  14          7.63         14.19        19.38 o
   1   5  14          4.36          5.19         4.64 o
   2   5  14          0.30          3.28         4.37 o
   3   5  14          0.47          0.00         3.28 o
   4   5  14          4.64          0.27         4.09 o
   5   5  14          1.29          0.00         3.55 o
   6   5  14          9.00         13.10         6.01 o
 -21   0  15         35.78         28.66         7.37 o
 -19   0  15         70.83         78.89         8.46 o
 -17   0  15         38.05         61.97         7.10 o
 -15   0  15          0.52          1.36         1.35 o
 -13   0  15        321.55        283.03        10.71 o
 -11   0  15        271.83        280.71         8.43 o
  -9   0  15         19.49         20.74         2.29 o
  -7   0  15       2258.72       2397.07        25.49 o
  -5   0  15        222.23        217.01         6.49 o
  -3   0  15        473.07        469.78         7.69 o
  -1   0  15         52.18         58.10         2.29 o
   1   0  15        195.39        206.92         5.21 o
   3   0  15         42.63         46.69         3.11 o
   5   0  15       2590.57       2479.09        29.55 o
   7   0  15          1.51          0.76         1.71 o
   9   0  15          0.33          0.70         1.65 o
  11   0  15        108.78         91.02         7.10 o
  13   0  15          3.64          3.65         2.32 o
  15   0  15         83.94        122.77         8.19 o
  17   0  15          0.18          6.10         2.42 o
 -21   1  15          0.11          0.39         1.63 o
 -20   1  15          0.00          2.01         1.83 o
 -19   1  15          3.46          1.84         2.05 o
 -18   1  15         91.08         74.93         6.80 o
 -17   1  15          0.44          2.35         2.12 o
 -16   1  15         28.94         38.80         5.20 o
 -15   1  15         10.18         13.35         3.41 o
 -14   1  15         59.96         40.08         4.01 o
 -13   1  15         23.52         31.37         3.14 o
 -12   1  15        228.08        251.29         8.58 o
 -11   1  15         32.14         26.77         2.76 o
 -10   1  15         83.63         85.36         4.44 o
  -9   1  15        260.86        249.63         5.21 o
  -8   1  15        264.27        236.43         4.34 o
  -7   1  15          0.70          2.34         0.50 o
  -6   1  15       1166.41       1193.01        11.70 o
  -5   1  15          3.75          3.26         0.61 o
  -4   1  15         75.01         76.23         2.15 o
  -3   1  15        151.01        150.77         2.89 o
  -2   1  15          7.80          9.27         0.82 o
  -1   1  15          0.77          0.98         0.42 o
   0   1  15         22.45         21.38         1.44 o
   1   1  15        104.96        111.53         2.77 o
   2   1  15        133.71        116.01         3.12 o
   3   1  15         92.58        100.56         2.94 o
   4   1  15       1172.84       1169.39        12.54 o
   5   1  15         11.17         11.97         1.53 o
   6   1  15         45.53         42.68         2.73 o
   7   1  15        188.46        183.43         5.52 o
   8   1  15          2.58          0.96         0.69 o
   9   1  15        229.75        235.90         7.20 o
  10   1  15        202.66        193.64         5.94 o
  11   1  15          4.43          5.61         1.41 o
  12   1  15         48.18         48.67         4.31 o
  13   1  15          0.36          1.02         1.20 o
  14   1  15         50.57         50.39         5.04 o
  15   1  15         13.15         20.24         3.27 o
  16   1  15         54.53         65.34         6.50 o
  17   1  15          0.63          4.10         2.99 o
 -20   2  15          6.83          5.72         2.11 o
 -19   2  15         62.14         65.74         5.12 o
 -18   2  15         13.67         16.31         2.94 o
 -17   2  15          6.47          7.47         2.36 o
 -16   2  15          1.21          0.00         1.20 o
 -15   2  15          1.19          1.29         1.53 o
 -14   2  15         24.28         24.33         3.29 o
 -13   2  15         13.18         12.66         2.51 o
 -12   2  15         43.89         40.22         4.06 o
 -11   2  15         24.22         31.90         3.54 o
 -10   2  15         33.11         40.60         3.69 o
  -9   2  15        592.60        577.83        17.24 o
  -8   2  15         19.61         20.16         2.68 o
  -7   2  15         25.78         25.15         3.16 o
  -6   2  15          0.11          3.36         1.50 o
  -5   2  15        171.64        175.45         6.20 o
  -4   2  15        357.30        331.23        13.87 o
  -3   2  15         44.84         50.65         3.43 o
  -2   2  15          3.23          2.11         1.46 o
  -1   2  15          0.42          1.05         1.17 o
   0   2  15          1.12          0.75         1.00 o
   1   2  15         18.74         13.40         1.54 o
   2   2  15         10.41          8.26         1.71 o
   3   2  15        180.36        165.31         5.15 o
   4   2  15         54.20         59.27         3.52 o
   5   2  15        160.18        167.52         4.71 o
   6   2  15         16.31         12.29         2.13 o
   7   2  15        106.02        101.77         4.50 o
   8   2  15         73.34         77.73         4.63 o
   9   2  15          7.13         11.46         2.09 o
  10   2  15          5.61          6.05         2.24 o
  11   2  15         47.45         48.41         5.28 o
  12   2  15          1.98          2.13         1.93 o
  13   2  15         31.14         39.37         4.89 o
  14   2  15          0.22          3.66         1.74 o
  15   2  15          0.26          1.48         1.51 o
  16   2  15          0.23          4.26         3.99 o
 -18   3  15          7.30          8.91         1.79 o
 -17   3  15          2.89          5.54         1.43 o
 -16   3  15          6.07          3.72         1.65 o
 -15   3  15          2.89          4.01         1.42 o
 -14   3  15         58.47         76.54         5.67 o
 -13   3  15          4.83          5.29         1.45 o
 -12   3  15         13.35         15.68         2.22 o
 -11   3  15         16.24         11.73         1.91 o
 -10   3  15          0.63          1.45         0.99 o
  -9   3  15          1.32          4.90         1.31 o
  -8   3  15        185.50        193.00         5.88 o
  -7   3  15         18.08         15.73         3.31 o
  -6   3  15          3.50          3.08         1.61 o
  -5   3  15         79.69         87.54         4.02 o
  -4   3  15         22.80         28.54         2.73 o
  -3   3  15         41.46         35.73         3.48 o
  -2   3  15          2.01          0.56         0.45 o
  -1   3  15          4.01          5.62         2.14 o
   0   3  15          0.34          0.28         1.60 o
   1   3  15         19.78         15.59         3.13 o
   2   3  15         82.01         74.38         5.72 o
   3   3  15          3.64          1.33         1.25 o
   4   3  15        132.29        109.46         5.47 o
   5   3  15         16.21         21.41         4.20 o
   6   3  15         35.78         32.80         4.09 o
   7   3  15          6.29          4.96         1.81 o
   8   3  15          6.03          6.66         2.41 o
   9   3  15         51.16         63.84         5.95 o
  10   3  15          0.57          1.85         1.89 o
  11   3  15          8.75          6.06         3.27 o
  12   3  15          9.42         16.25         3.44 o
  13   3  15          0.22          5.75         3.02 o
  14   3  15         31.02         43.54         9.43 o
 -15   4  15          0.01          1.14         3.37 o
 -14   4  15          7.69         12.62         3.41 o
 -13   4  15          3.15          3.99         2.88 o
 -12   4  15          5.22          5.01         3.14 o
 -11   4  15         29.11         34.06         4.25 o
 -10   4  15          0.69          1.64         4.37 o
  -9   4  15          4.56          8.30         3.47 o
  -8   4  15          0.72          2.00         2.79 o
  -7   4  15          0.07          0.00         3.28 o
  -6   4  15         87.87         91.99        15.01 o
  -5   4  15         71.82         52.41        11.47 o
  -4   4  15          3.40          4.37         4.37 o
  -3   4  15          2.07          3.82        10.10 o
  -2   4  15         59.91         61.97        12.01 o
  -1   4  15          2.97          5.19         4.37 o
   0   4  15         12.74         14.19        10.65 o
   2   4  15          7.59          3.49         1.06 o
   3   4  15         10.70         10.99         2.16 o
   4   4  15          9.76          9.80         2.29 o
   5   4  15         73.78         65.49         4.85 o
   6   4  15         29.52         38.94         4.80 o
   7   4  15         27.45         29.09         3.63 o
   8   4  15         16.64         27.56         3.09 o
   9   4  15         10.98          7.32         2.91 o
  10   4  15          0.05          2.90         2.81 o
  11   4  15         28.40         25.21         7.23 o
  -9   5  15          3.51          6.82         4.37 o
  -8   5  15          9.72         16.21         4.92 o
  -7   5  15          9.57         10.27         4.04 o
  -6   5  15          2.75          6.47         3.26 o
  -5   5  15         40.32         48.04        11.74 o
  -4   5  15          0.86          1.09         4.64 o
  -3   5  15          5.76          6.55         5.19 o
  -2   5  15          0.12          1.09        17.47 o
  -1   5  15          2.04          0.00         4.09 o
   0   5  15          0.14          2.46         4.91 o
   1   5  15          1.31          0.00         3.82 o
   2   5  15          1.53          9.01         4.64 o
   3   5  15          4.48          9.28         6.28 o
   4   5  15          1.14          6.55        13.38 o
   5   5  15          0.07          0.55         3.55 o
 -20   0  16        126.35        138.65        11.74 o
 -18   0  16          0.25          0.00         1.91 o
 -16   0  16        215.61        244.56        15.01 o
 -14   0  16          0.06          2.57         1.31 o
 -12   0  16        536.87        557.26        15.44 o
 -10   0  16        300.06        291.83         7.60 o
  -8   0  16          0.95          2.42         0.67 o
  -6   0  16         30.07         25.05         2.42 o
  -4   0  16         58.51         70.47         2.87 o
  -2   0  16        185.83        171.18         4.48 o
   0   0  16        161.31        157.40         5.02 o
   2   0  16        189.08        195.21         5.26 o
   4   0  16        942.38        896.31        14.14 o
   6   0  16         13.95          8.35         2.82 o
   8   0  16         85.83         81.37         7.78 o
  10   0  16         12.54         16.94         8.05 o
  12   0  16        227.10        228.17        23.34 o
  14   0  16         17.09         29.38         5.12 o
  16   0  16          7.40         13.94         2.88 o
 -20   1  16          2.11          0.46         1.77 o
 -19   1  16         21.75         29.40         4.73 o
 -18   1  16         37.19         43.67         5.88 o
 -17   1  16         73.46        113.44        15.15 o
 -16   1  16         84.63         79.24         6.69 o
 -15   1  16          3.63          1.93         1.64 o
 -14   1  16          0.11          6.45         2.59 o
 -13   1  16         18.58         23.15         3.36 o
 -12   1  16          2.05          3.81         1.24 o
 -11   1  16        145.02        145.22         5.46 o
 -10   1  16          3.64          3.30         1.18 o
  -9   1  16          2.03          2.50         1.12 o
  -8   1  16         42.78         48.25         2.97 o
  -7   1  16         87.12         82.15         3.05 o
  -6   1  16        291.71        294.68         4.90 o
  -5   1  16         55.93         59.21         2.21 o
  -4   1  16         98.58         95.88         2.52 o
  -3   1  16         95.73        100.52         2.36 o
  -2   1  16        285.07        272.18         3.71 o
  -1   1  16        234.28        232.52         3.80 o
   0   1  16         43.88         40.97         1.92 o
   1   1  16          5.31          4.46         0.69 o
   2   1  16        228.42        214.58         4.68 o
   3   1  16         63.01         75.68         3.21 o
   4   1  16        140.50        142.79         4.01 o
   5   1  16         22.61         24.26         2.15 o
   6   1  16        380.17        364.02         7.15 o
   7   1  16         10.06         10.07         1.70 o
   8   1  16        141.31        143.23         5.63 o
   9   1  16        113.97        108.89         4.38 o
  10   1  16         72.37         76.72         4.38 o
  11   1  16         88.87         86.88         4.21 o
  12   1  16          1.13          2.01         1.30 o
  13   1  16        202.27        205.84         6.61 o
  14   1  16          4.78         10.71         3.47 o
  15   1  16        121.82        123.55         6.22 o
  16   1  16         16.15         26.61         4.53 o
 -19   2  16          6.69          7.42         3.04 o
 -18   2  16          0.99          1.39         1.31 o
 -17   2  16         18.43         24.55         4.91 o
 -16   2  16         39.09         41.02         4.39 o
 -15   2  16          2.12          2.60         1.56 o
 -14   2  16         39.75         46.19         6.42 o
 -13   2  16          8.24          6.17         2.03 o
 -12   2  16         27.44         35.14         4.13 o
 -11   2  16         32.95         35.20         4.26 o
 -10   2  16         36.41         32.77         4.26 o
  -9   2  16         37.60         30.29         5.08 o
  -8   2  16        171.24        168.01         6.36 o
  -7   2  16          8.02          4.16         1.70 o
  -6   2  16         29.34         45.28         4.00 o
  -5   2  16        322.27        295.59         8.22 o
  -4   2  16        153.99        149.50         5.32 o
  -3   2  16        390.24        349.44         8.14 o
  -2   2  16         94.90         89.24         4.88 o
  -1   2  16         73.05         64.29         3.79 o
   0   2  16        178.27        183.78         5.44 o
   1   2  16          3.09          0.98         1.04 o
   2   2  16        607.41        576.83        10.42 o
   3   2  16        172.88        184.04         7.21 o
   4   2  16         76.25         73.64         3.55 o
   5   2  16          0.39          2.00         0.85 o
   6   2  16         13.79         12.75         2.15 o
   7   2  16         60.03         50.60         3.73 o
   8   2  16         54.41         59.10         4.22 o
   9   2  16         64.19         54.52         4.85 o
  10   2  16          5.85          4.68         2.09 o
  11   2  16          2.72          2.80         2.04 o
  12   2  16          4.98          4.61         2.50 o
  13   2  16         20.79         27.42         4.10 o
  14   2  16          1.07          3.43         1.46 o
  15   2  16          8.55         14.13         3.47 o
 -17   3  16          5.92         10.04         2.59 o
 -16   3  16         11.57         11.42         2.69 o
 -15   3  16          3.26          3.64         2.79 o
 -14   3  16          0.05          2.97         1.22 o
 -13   3  16         28.47         31.56         3.95 o
 -12   3  16          0.50          2.14         1.49 o
 -11   3  16         61.11         57.90         3.65 o
 -10   3  16         62.66         71.00         3.69 o
  -9   3  16         18.62         17.38         2.37 o
  -8   3  16          4.64          7.08         1.46 o
  -7   3  16         72.14         83.49         5.06 o
  -6   3  16        117.67        124.90         5.87 o
  -5   3  16        134.02        138.95         5.00 o
  -4   3  16         51.17         45.09         3.32 o
  -3   3  16        120.86        100.08         6.14 o
  -2   3  16         19.51         18.97         2.31 o
  -1   3  16         12.85         12.69         2.09 o
   0   3  16         10.49         11.30         1.43 o
   1   3  16         84.99         73.76         5.81 o
   2   3  16         25.37         26.72         5.19 o
   3   3  16         16.27         15.74         2.98 o
   4   3  16         26.91         22.68         3.86 o
   5   3  16          4.11          9.12         2.48 o
   6   3  16         68.99         74.55         6.76 o
   7   3  16          0.50          1.53         1.67 o
   8   3  16          0.41          3.02         1.84 o
   9   3  16         68.41         83.02         6.50 o
  10   3  16          7.22          8.72         2.56 o
  11   3  16         65.45         72.95         5.43 o
  12   3  16          0.18          5.15         2.13 o
  13   3  16          1.94          3.72         5.36 o
 -14   4  16          0.37          0.00         1.22 o
 -13   4  16          9.49         14.66         2.69 o
 -12   4  16          7.07          5.20         2.18 o
 -11   4  16          0.23          0.00         1.74 o
 -10   4  16         18.86         14.51         8.60 o
  -9   4  16          2.79          6.08         3.28 o
  -8   4  16          0.00          4.81         3.21 o
  -7   4  16          0.17          0.00         3.55 o
  -6   4  16          6.78         11.74         6.01 o
  -5   4  16         26.85         37.94        10.10 o
  -4   4  16          1.34          0.00         3.55 o
  -3   4  16          0.53          0.00         3.28 o
  -2   4  16          1.20          5.19         4.37 o
  -1   4  16          1.62          2.18         3.82 o
   0   4  16          2.71          5.73        14.74 o
   1   4  16          6.96          6.04         2.59 o
   2   4  16         26.02         23.09         2.58 o
   3   4  16         23.14         23.29         3.50 o
   4   4  16         18.20         17.16         3.12 o
   5   4  16         73.50         71.01         6.41 o
   6   4  16          0.17          1.55         1.71 o
   7   4  16         38.42         44.78         5.23 o
   8   4  16         14.89         19.76         2.60 o
   9   4  16          6.37          6.32         1.96 o
  10   4  16          1.69          0.68         2.72 o
  -8   5  16         51.30         67.34         9.56 o
  -7   5  16          0.57          1.36         2.70 o
  -6   5  16          2.55          4.37        15.56 o
  -5   5  16          3.02          5.19         5.73 o
  -4   5  16         57.11         58.42        12.56 o
  -3   5  16         17.72         22.11         8.46 o
  -2   5  16          0.02          0.00         3.28 o
  -1   5  16          3.57          3.55         5.46 o
   0   5  16          6.04          2.18         4.64 o
   1   5  16          5.13         17.20         7.10 o
   2   5  16          0.25          0.00         4.64 o
   3   5  16          0.42          0.00         3.55 o
 -19   0  17         63.16         70.16         8.19 o
 -17   0  17         15.46         18.56         4.64 o
 -15   0  17         27.38         27.02         6.55 o
 -13   0  17         33.82         40.21         8.74 o
 -11   0  17         65.88         59.26         3.82 o
  -9   0  17         54.58         52.51         3.22 o
  -7   0  17         18.39         27.30         2.09 o
  -5   0  17        297.92        274.91         6.20 o
  -3   0  17         44.05         53.88         2.40 o
  -1   0  17         89.67         83.76         3.05 o
   1   0  17        108.60        105.37         4.18 o
   3   0  17        215.30        216.63         6.41 o
   5   0  17       1619.01       1576.84        23.85 o
   7   0  17          0.22          0.00         1.44 o
   9   0  17         12.85         27.08         5.46 o
  11   0  17          0.12          4.46         3.41 o
  13   0  17        277.31        273.44        15.70 o
  15   0  17          3.71          2.88         3.69 o
 -20   1  17          1.08          0.97         1.71 o
 -19   1  17          0.39          2.05         2.05 o
 -18   1  17         63.36         53.06         8.41 o
 -17   1  17         37.82         41.40        10.51 o
 -16   1  17         12.07         13.30         3.08 o
 -15   1  17          1.62          5.19         1.93 o
 -14   1  17         45.71         52.60         5.75 o
 -13   1  17          5.18          4.83         6.28 o
 -12   1  17         23.62         24.82         3.52 o
 -11   1  17         12.33         12.72         2.12 o
 -10   1  17         21.12         20.30         2.41 o
  -9   1  17        152.26        164.73         5.67 o
  -8   1  17        253.76        267.92         7.45 o
  -7   1  17         29.57         25.50         3.59 o
  -6   1  17        374.85        372.82         8.51 o
  -5   1  17        123.23        105.35         3.98 o
  -4   1  17         59.74         64.55         2.91 o
  -3   1  17          4.20          4.06         1.05 o
  -2   1  17          0.27          0.74         0.57 o
  -1   1  17        252.38        218.48         4.12 o
   0   1  17         15.23         13.04         1.41 o
   1   1  17         69.35         68.68         2.69 o
   2   1  17        197.28        191.45         4.22 o
   3   1  17        221.81        219.48         5.11 o
   4   1  17          0.40          2.23         1.33 o
   5   1  17         13.49         10.17         1.52 o
   6   1  17         45.47         55.16         3.58 o
   7   1  17          1.35          0.90         0.93 o
   8   1  17        224.20        211.68         6.43 o
   9   1  17         46.45         38.95         3.70 o
  10   1  17         79.37         85.57         4.39 o
  11   1  17         49.03         45.11         3.69 o
  12   1  17         80.91         87.92         5.13 o
  13   1  17         15.81         17.01         2.21 o
  14   1  17          0.35          2.35         1.63 o
  15   1  17         10.72         12.45         3.59 o
 -19   2  17         13.22         13.78         6.41 o
 -18   2  17          6.61          4.14         1.83 o
 -17   2  17          3.46          1.64         1.83 o
 -16   2  17         27.54         30.18         4.62 o
 -15   2  17          7.65          9.20         2.45 o
 -14   2  17          0.00          3.26         1.73 o
 -13   2  17         15.51         24.26         3.25 o
 -12   2  17         22.89         21.10         3.10 o
 -11   2  17         40.48         33.30         3.56 o
 -10   2  17          0.48          0.35         1.31 o
  -9   2  17        169.10        170.72         7.37 o
  -8   2  17         11.51         12.28         2.29 o
  -7   2  17        484.91        480.22        11.26 o
  -6   2  17        208.95        196.98         6.94 o
  -5   2  17          1.76          0.96         1.14 o
  -4   2  17         22.34         23.95         2.77 o
  -3   2  17         89.24         89.31         4.59 o
  -2   2  17        187.59        185.40         6.00 o
  -1   2  17          1.01          1.50         1.24 o
   0   2  17         33.71         26.07         2.53 o
   1   2  17          4.18          5.81         1.47 o
   2   2  17         31.36         31.42         2.80 o
   3   2  17         44.72         53.52         3.13 o
   4   2  17          1.14          2.83         1.05 o
   5   2  17          2.49          4.01         1.56 o
   6   2  17          2.46          3.26         1.38 o
   7   2  17         36.16         27.06         3.12 o
   8   2  17         30.66         35.98         3.58 o
   9   2  17         41.70         44.61         3.93 o
  10   2  17          4.01          3.85         2.00 o
  11   2  17          0.58          3.04         2.17 o
  12   2  17         79.16         78.67         6.33 o
  13   2  17         11.70          9.73         2.37 o
  14   2  17          5.55         10.26         5.63 o
 -17   3  17          5.57          5.86         2.22 o
 -16   3  17          0.32          0.27         1.58 o
 -15   3  17         13.03         12.35         3.65 o
 -14   3  17          0.74          1.23         1.15 o
 -13   3  17          0.46          0.86         1.11 o
 -12   3  17         17.23         12.84         2.89 o
 -11   3  17          1.78          1.15         1.04 o
 -10   3  17         96.27         91.88         4.14 o
  -9   3  17          9.58          8.23         2.10 o
  -8   3  17        267.24        258.13         7.57 o
  -7   3  17          3.01          3.60         2.37 o
  -6   3  17         13.40         17.26         2.57 o
  -5   3  17         13.10         10.64         2.10 o
  -4   3  17          0.75          2.24         1.37 o
  -3   3  17          3.57          3.58         1.68 o
  -2   3  17         91.89         91.01         3.91 o
  -1   3  17         55.41         54.69         3.00 o
   0   3  17          1.57          0.57         0.91 o
   1   3  17         50.88         46.55         2.73 o
   2   3  17         33.05         30.13         4.53 o
   3   3  17         14.96         16.90         3.45 o
   4   3  17          8.57         13.23         2.07 o
   5   3  17          1.44          4.03         2.24 o
   6   3  17         19.36         26.07         5.11 o
   7   3  17         13.33         13.01         3.15 o
   8   3  17         11.44         14.18         3.41 o
   9   3  17          9.84         14.33         4.66 o
  10   3  17          2.23          5.57         2.63 o
  11   3  17          4.49          3.38         2.09 o
  12   3  17          4.30          9.11         4.44 o
 -13   4  17          1.39          3.62         1.64 o
 -12   4  17          9.95         10.37         4.50 o
 -11   4  17         14.51         17.07         3.41 o
 -10   4  17          6.94          6.82         3.28 o
  -9   4  17          1.40          4.80         3.55 o
  -8   4  17          0.61          1.09        12.56 o
  -7   4  17          3.13          4.64         4.64 o
  -6   4  17         23.14         25.39         8.46 o
  -5   4  17         19.18         18.02        22.66 o
  -4   4  17         22.58         31.39         9.28 o
  -3   4  17          0.96          1.64         4.09 o
  -2   4  17         20.80         27.30         8.19 o
  -1   4  17          6.43          4.09         4.09 o
   0   4  17          0.58          1.28         0.82 o
   1   4  17          5.01          3.91         2.87 o
   2   4  17          4.43          1.82         1.46 o
   3   4  17         43.88         44.29         4.27 o
   4   4  17          2.39          2.58         2.32 o
   5   4  17         48.60         43.38         8.05 o
   6   4  17         13.53         10.12         2.93 o
   7   4  17          1.61          3.92         1.72 o
   8   4  17          4.93          6.29         1.69 o
   9   4  17          2.72          9.51         2.77 o
  -6   5  17          1.26         10.92        12.83 o
  -5   5  17          4.48          7.64         6.82 o
  -4   5  17          0.27          3.00         4.91 o
  -3   5  17         15.49          7.64         6.28 o
  -2   5  17          0.07          0.00         3.82 o
  -1   5  17          0.65          0.00        12.01 o
   0   5  17          0.02          0.00         3.28 o
   1   5  17          3.83          9.55         6.01 o
 -20   0  18         59.15         48.32         7.92 o
 -18   0  18          7.78         16.92         4.91 o
 -16   0  18         48.03         63.86         6.21 o
 -14   0  18          2.29          0.00         8.46 o
 -12   0  18          6.36          4.06         1.31 o
 -10   0  18        373.21        369.44        10.51 o
  -8   0  18          0.22          1.19         1.04 o
  -6   0  18         13.42         13.55         1.99 o
  -4   0  18         15.09         13.02         1.59 o
  -2   0  18        120.67        117.30         3.80 o
   0   0  18         46.45         45.46         3.14 o
   2   0  18          4.00          2.71         1.00 o
   4   0  18          7.62         14.36         2.67 o
   6   0  18         31.03         34.58         4.92 o
   8   0  18         34.41         28.85        11.06 o
  10   0  18        300.30        310.48        25.66 o
  12   0  18        323.92        344.70        16.79 o
  14   0  18         61.04         66.10         7.93 o
 -19   1  18          1.01          3.43         2.59 o
 -18   1  18         38.65         42.17         5.88 o
 -17   1  18         15.15         28.10         5.60 o
 -16   1  18          0.49          2.23         2.87 o
 -15   1  18         13.42         16.83         3.34 o
 -14   1  18          1.57          5.73         4.64 o
 -13   1  18         75.41         85.06         5.98 o
 -12   1  18          4.45          3.48         1.70 o
 -11   1  18          7.13          5.02         1.96 o
 -10   1  18         28.28         27.93         3.20 o
  -9   1  18          3.74         11.83         2.55 o
  -8   1  18        120.86        127.66         5.60 o
  -7   1  18         45.71         44.93         3.42 o
  -6   1  18        133.81        116.83         4.77 o
  -5   1  18        243.34        234.59         7.01 o
  -4   1  18        172.27        178.63         5.29 o
  -3   1  18         16.61         15.14         1.68 o
  -2   1  18          5.99          5.04         0.97 o
  -1   1  18        248.23        243.17         4.88 o
   0   1  18          9.19         11.08         1.16 o
   1   1  18        393.41        377.94         6.81 o
   2   1  18         13.25         17.89         1.86 o
   3   1  18        323.32        306.07         7.01 o
   4   1  18        239.75        230.74         6.37 o
   5   1  18         54.96         58.45         4.24 o
   6   1  18         32.15         30.45         2.78 o
   7   1  18          3.76          4.24         1.17 o
   8   1  18          1.10          3.19         1.79 o
   9   1  18         29.82         42.65         3.54 o
  10   1  18         33.65         30.93         5.00 o
  11   1  18          5.90          7.50         1.65 o
  12   1  18          9.17         13.45         2.33 o
  13   1  18          3.83          8.14         1.94 o
  14   1  18          0.93          6.69         1.73 o
  15   1  18          2.32          6.90         3.74 o
 -18   2  18          9.06         12.97         2.79 o
 -17   2  18          5.84          5.17         2.49 o
 -16   2  18          7.52          9.11         3.14 o
 -15   2  18          1.18          4.48         2.29 o
 -14   2  18          7.56          9.67         2.55 o
 -13   2  18          8.50          6.85         2.45 o
 -12   2  18         38.19         32.84         4.07 o
 -11   2  18         23.21         21.86         2.76 o
 -10   2  18          3.09          2.94         1.38 o
  -9   2  18         43.40         41.65         4.09 o
  -8   2  18        321.09        333.49         9.61 o
  -7   2  18          3.53          2.42         2.18 o
  -6   2  18        206.15        204.64         7.29 o
  -5   2  18         39.11         42.03         3.80 o
  -4   2  18          9.07          8.90         3.50 o
  -3   2  18          3.51          1.24         1.46 o
  -2   2  18          4.06          5.15         1.62 o
  -1   2  18          8.77          4.66         2.36 o
   0   2  18         28.91         33.57         2.85 o
   1   2  18          0.09          2.27         1.28 o
   2   2  18         23.19         26.33         3.19 o
   3   2  18         28.69         28.62         2.57 o
   4   2  18        116.54         94.68         4.89 o
   5   2  18          7.82          6.73         1.53 o
   6   2  18         16.08         26.18         2.92 o
   7   2  18         13.54         15.64         2.34 o
   8   2  18          5.14          7.03         1.60 o
   9   2  18          0.08          2.50         1.33 o
  10   2  18         17.12         28.12         4.33 o
  11   2  18         20.63         31.50         5.55 o
  12   2  18         42.64         53.75         4.29 o
  13   2  18         10.29         12.67         4.29 o
  14   2  18         27.69         39.00         8.36 o
 -16   3  18          4.58          2.70         1.34 o
 -15   3  18          5.91         11.56         2.23 o
 -14   3  18          0.26          4.03         1.35 o
 -13   3  18          1.93          1.10         1.23 o
 -12   3  18         30.91         23.15         4.90 o
 -11   3  18          0.32          1.97         1.42 o
 -10   3  18          4.30          6.97         1.75 o
  -9   3  18         85.66         98.12         6.28 o
  -8   3  18          1.72          1.42         1.59 o
  -7   3  18        160.98        160.86         9.89 o
  -6   3  18         69.07         60.61         4.15 o
  -5   3  18         19.67         24.10         2.96 o
  -4   3  18         75.91         74.99         4.10 o
  -3   3  18          1.94          2.07         1.84 o
  -2   3  18          0.19          0.56         1.13 o
  -1   3  18         47.95         41.12         3.13 o
   0   3  18          6.04          4.90         1.35 o
   1   3  18         88.10         91.36         3.79 o
   2   3  18         73.09         77.73         4.26 o
   3   3  18          4.00          5.65         1.15 o
   4   3  18         37.23         32.34         3.89 o
   5   3  18         17.23         19.14         2.88 o
   6   3  18          7.70         16.54         5.51 o
   7   3  18          9.17         18.63         5.36 o
   8   3  18          3.82         11.47         6.01 o
   9   3  18         12.76         12.79         5.59 o
  10   3  18          6.69         12.59         4.34 o
  11   3  18         37.03         43.99         4.98 o
 -12   4  18          1.77          1.92         1.32 o
 -11   4  18         15.99         17.44         2.56 o
 -10   4  18         13.36         23.68         5.28 o
  -9   4  18          5.39          7.94         3.80 o
  -8   4  18         21.78         29.48        14.47 o
  -7   4  18          1.03          1.36         3.82 o
  -6   4  18         13.22         21.84         7.37 o
  -5   4  18         10.31         15.29         6.82 o
  -4   4  18          2.40          4.91         4.91 o
  -3   4  18         17.42         24.02         7.92 o
  -2   4  18          9.90         13.38         6.55 o
  -1   4  18          0.30          0.39         1.06 o
   0   4  18         20.11         20.10         3.69 o
   1   4  18          2.55         10.92         5.73 o
   2   4  18          0.15          0.79         1.27 o
   3   4  18          1.29          1.27         1.62 o
   4   4  18         28.12         20.16         3.46 o
   5   4  18         22.96         26.09         7.64 o
   6   4  18          2.24          5.90         2.26 o
   7   4  18          4.53          7.60         2.50 o
   8   4  18          0.00          0.64         1.56 o
 -19   0  19          9.08         13.10         4.37 o
 -17   0  19          4.12          0.82         2.73 o
 -15   0  19         36.85         37.94         7.37 o
 -13   0  19         27.41         16.20         4.09 o
 -11   0  19         53.90         50.77         4.72 o
  -9   0  19        361.55        387.30        12.74 o
  -7   0  19        110.43        102.72         4.92 o
  -5   0  19          2.11          1.69         1.27 o
  -3   0  19        186.92        173.61         6.55 o
  -1   0  19        235.45        230.94         9.65 o
   1   0  19         29.67         22.75         2.84 o
   3   0  19        166.82        170.83         6.81 o
   5   0  19         51.87         47.23         8.08 o
   7   0  19         58.66         71.91         5.83 o
   9   0  19        368.85        372.41        35.76 o
  11   0  19         35.77         30.36         5.21 o
  13   0  19         55.04         77.28        13.79 o
 -19   1  19          0.84          2.04         2.41 o
 -18   1  19         29.24         31.40         4.73 o
 -17   1  19         32.15         25.95         4.53 o
 -16   1  19          1.48          6.52         2.21 o
 -15   1  19          1.04          0.00         1.40 o
 -14   1  19         18.91         16.26         4.19 o
 -13   1  19         15.65         13.12         3.60 o
 -12   1  19         17.31         12.22         2.48 o
 -11   1  19         14.25         16.27         3.18 o
 -10   1  19          0.64          0.46         1.51 o
  -9   1  19         14.62         15.02         3.09 o
  -8   1  19         70.01         72.32         4.28 o
  -7   1  19         17.43         21.90         2.56 o
  -6   1  19         21.07         12.50         2.11 o
  -5   1  19          0.31          2.42         1.29 o
  -4   1  19        669.83        618.51        10.78 o
  -3   1  19         99.07         91.81         4.36 o
  -2   1  19         53.90         60.12         4.10 o
  -1   1  19          4.42          2.72         0.83 o
   0   1  19          9.19          9.08         1.39 o
   1   1  19         15.56         14.62         2.49 o
   2   1  19        120.22        109.32         5.09 o
   3   1  19          1.27          3.79         1.15 o
   4   1  19         23.56         22.83         2.66 o
   5   1  19          2.94          4.07         1.30 o
   6   1  19          2.22          4.29         1.36 o
   7   1  19          0.27          5.12         1.44 o
   8   1  19         23.87         21.71         2.39 o
   9   1  19         38.03         32.94         3.13 o
  10   1  19         57.14         78.99         5.97 o
  11   1  19         93.79         94.09         4.99 o
  12   1  19          1.13          3.14         2.28 o
  13   1  19         20.66         18.03         2.88 o
  14   1  19          1.09          9.53         4.56 o
 -18   2  19          9.59         10.91         2.79 o
 -17   2  19         20.68         15.78         4.09 o
 -16   2  19         39.94         50.43        10.10 o
 -15   2  19          3.44          5.57         2.82 o
 -14   2  19          5.67          6.08         2.59 o
 -13   2  19         17.54         20.30         3.04 o
 -12   2  19         11.06         14.84         3.24 o
 -11   2  19          3.81          9.99         1.80 o
 -10   2  19          2.77          4.83         4.42 o
  -9   2  19          1.20          4.51         1.83 o
  -8   2  19          5.11          8.54         2.30 o
  -7   2  19         28.40         28.95         3.89 o
  -6   2  19         17.63         20.99         2.77 o
  -5   2  19        241.63        258.40         7.67 o
  -4   2  19         18.57         17.98         2.88 o
  -3   2  19         41.81         44.35         5.28 o
  -2   2  19         11.36         13.95         2.26 o
  -1   2  19         14.94         13.36         2.26 o
   0   2  19         36.14         47.58         4.94 o
   1   2  19         74.71         84.55         4.14 o
   2   2  19         11.76         20.09         2.93 o
   3   2  19        277.90        248.56         7.34 o
   4   2  19          7.34         10.38         6.49 o
   5   2  19         61.19         62.26         6.17 o
   6   2  19         18.39         27.54         2.76 o
   7   2  19         75.98         78.76         4.89 o
   8   2  19         11.45         16.28         3.99 o
   9   2  19        196.25        239.46         7.65 o
  10   2  19          4.98          8.28         2.13 o
  11   2  19          7.61          7.31         2.40 o
  13   2  19          5.86          9.17         2.88 o
 -15   3  19          3.97          6.34         1.95 o
 -14   3  19          3.12          3.18         1.56 o
 -13   3  19          2.85          2.78         1.36 o
 -12   3  19         17.35         20.64         2.90 o
 -11   3  19         26.20         29.35         4.18 o
 -10   3  19          2.75          6.25         1.46 o
  -9   3  19          0.70          2.16         1.99 o
  -8   3  19          0.78          2.56         1.95 o
  -7   3  19          0.55          0.38         1.34 o
  -6   3  19         78.69         86.00         4.57 o
  -5   3  19          4.28          7.53         1.91 o
  -4   3  19         85.06         94.38         4.51 o
  -3   3  19         48.37         52.85         3.99 o
  -2   3  19          0.12          1.02         1.10 o
  -1   3  19          0.19          3.22         1.27 o
   0   3  19        134.95        142.74         5.23 o
   1   3  19         15.42         16.25         2.86 o
   2   3  19         14.09         15.79         3.55 o
   3   3  19         12.11          9.30         1.94 o
   4   3  19         22.88         17.59         3.70 o
   5   3  19          3.15          3.71         2.29 o
   6   3  19          0.01          1.21         3.15 o
   7   3  19          5.50         15.31         2.90 o
   8   3  19          3.21         10.79         4.67 o
   9   3  19          0.96          7.75         2.61 o
  10   3  19          0.02          2.94         3.41 o
 -12   4  19          3.80          4.63         1.64 o
 -11   4  19          0.08          2.32         1.29 o
 -10   4  19         37.35         40.15         5.08 o
  -9   4  19          0.09          0.00         2.21 o
  -8   4  19         53.50         59.51        12.83 o
  -7   4  19         10.24         10.10         6.01 o
  -6   4  19          0.71          0.00         2.73 o
  -5   4  19         30.45         31.67         9.55 o
  -4   4  19         14.48         28.66        21.02 o
  -3   4  19          0.81          6.82         5.19 o
  -2   4  19          9.55          6.62         3.69 o
  -1   4  19          0.38          7.92         4.64 o
   0   4  19          7.64          9.56         2.24 o
   1   4  19          2.49          4.67         1.53 o
   2   4  19          0.86          2.34         1.64 o
   3   4  19          1.48          1.66         3.69 o
   4   4  19          2.88          5.28         1.95 o
   5   4  19          1.15          9.83         5.46 o
   6   4  19         23.71         17.99         3.66 o
   7   4  19         26.11         35.21        10.10 o
 -18   0  20          0.00          0.27         2.18 o
 -16   0  20         37.30         39.36         6.37 o
 -14   0  20          7.05          4.64         2.73 o
 -12   0  20          0.54          0.00         1.44 o
 -10   0  20        262.48        281.46        11.00 o
  -8   0  20         38.66         53.65         4.44 o
  -6   0  20        475.92        409.08        10.96 o
  -4   0  20        120.80        114.18         5.30 o
  -2   0  20        435.29        420.98         8.61 o
   0   0  20          6.85          5.76         1.43 o
   2   0  20        170.16        161.68         6.71 o
   4   0  20        101.77        101.28         5.40 o
   6   0  20         86.67         80.36         8.64 o
   8   0  20          4.43          7.84         2.62 o
  10   0  20         33.76         23.34         4.44 o
  12   0  20         21.36         36.58         8.46 o
  14   0  20          0.44          5.19         4.09 o
 -18   1  20          1.38          7.42         2.21 o
 -17   1  20          1.42          1.16         1.63 o
 -16   1  20         45.36         55.19         6.56 o
 -15   1  20         27.86         31.27         7.10 o
 -14   1  20          7.39          9.64         2.68 o
 -13   1  20          1.80          4.66         1.73 o
 -12   1  20        105.89        112.28         6.45 o
 -11   1  20         35.63         40.93         5.24 o
 -10   1  20        141.22        144.43         9.68 o
  -9   1  20        125.06        115.99         6.85 o
  -8   1  20        100.79         97.81         5.20 o
  -7   1  20         73.47         76.38         4.52 o
  -6   1  20          1.94          1.27         1.54 o
  -5   1  20         71.78         60.13         4.74 o
  -4   1  20          4.32          6.42         1.66 o
  -3   1  20        119.62        110.69         5.50 o
  -2   1  20          6.43          7.99         1.97 o
  -1   1  20         99.82         97.49         4.14 o
   0   1  20         22.11         18.98         2.39 o
   1   1  20        190.78        171.53         5.82 o
   2   1  20        159.36        161.22         5.20 o
   3   1  20        144.21        134.32         4.77 o
   4   1  20         31.97         32.63         3.95 o
   5   1  20         86.14         84.78         4.15 o
   6   1  20          9.27         12.43         2.11 o
   7   1  20         54.58         57.73         3.70 o
   8   1  20          3.10          6.60         1.86 o
   9   1  20          7.46          9.57         1.75 o
  10   1  20          8.76         16.41         2.94 o
  11   1  20          0.03          3.05         2.65 o
  12   1  20          0.44          8.79         2.60 o
  13   1  20         53.09         46.97         4.77 o
 -17   2  20         24.89         30.31         4.31 o
 -16   2  20          4.06          2.62         3.41 o
 -15   2  20         38.87         50.62         5.95 o
 -14   2  20          0.00          1.86         1.63 o
 -13   2  20         26.37         26.33         4.34 o
 -12   2  20         60.61         83.30         5.54 o
 -11   2  20         39.45         45.32         4.46 o
 -10   2  20          5.66         10.48         3.89 o
  -9   2  20          3.70          4.96         1.93 o
  -8   2  20         10.81         10.30         2.46 o
  -7   2  20         36.40         39.69         4.77 o
  -6   2  20          1.19          1.13         1.24 o
  -5   2  20         22.83         19.03         2.65 o
  -4   2  20         41.15         39.47         3.76 o
  -3   2  20         14.65          9.62         2.87 o
  -2   2  20         47.45         47.04         3.99 o
  -1   2  20         31.37         26.74         3.42 o
   0   2  20        142.91        154.37         6.57 o
   1   2  20         43.90         53.11         3.94 o
   2   2  20         11.21         14.39         2.36 o
   3   2  20          0.08          2.04         1.83 o
   4   2  20        144.76        151.67         6.31 o
   5   2  20          0.29          0.26         1.28 o
   6   2  20         40.55         39.94         3.01 o
   7   2  20          4.14          8.79         2.93 o
   8   2  20         24.89         28.54         3.78 o
   9   2  20         40.45         57.82         5.34 o
  10   2  20          0.74          7.26         3.35 o
  11   2  20          0.36          2.36         1.59 o
  12   2  20         12.84         13.93         2.89 o
 -15   3  20         12.42         15.10         2.47 o
 -14   3  20          2.24          1.42         1.36 o
 -13   3  20          6.57         12.88         2.14 o
 -12   3  20          8.00         13.40         2.21 o
 -11   3  20         51.68         50.13         3.80 o
 -10   3  20         11.16         10.01         1.78 o
  -9   3  20         23.63         22.82         3.65 o
  -8   3  20          0.01          0.09         1.93 o
  -7   3  20          0.22          2.00         1.43 o
  -6   3  20          3.78          2.83         1.61 o
  -5   3  20         38.56         36.55         3.67 o
  -4   3  20          0.67          0.98         1.27 o
  -3   3  20          1.68          2.22         1.43 o
  -2   3  20          5.44          2.89         1.43 o
  -1   3  20         18.33         22.86         3.30 o
   0   3  20          1.08          1.11         1.23 o
   1   3  20          0.63          1.62         1.48 o
   2   3  20         95.49         82.00         4.47 o
   3   3  20          2.07          1.10         1.06 o
   4   3  20         18.31         14.52         1.83 o
   5   3  20         12.55         17.20         1.85 o
   6   3  20          1.79          3.27         1.35 o
   7   3  20          7.41         11.93         5.59 o
   8   3  20          7.28          7.40         4.61 o
   9   3  20          6.25          7.37         5.40 o
  10   3  20         14.22         15.01         3.28 o
 -10   4  20          3.76          3.39         1.63 o
  -9   4  20          0.31          0.00         2.21 o
  -8   4  20          3.44          1.91         4.37 o
  -7   4  20         20.86         14.47         6.55 o
  -6   4  20          2.65          0.00         3.82 o
  -5   4  20          3.72          6.82         5.73 o
  -4   4  20         24.76         44.77        32.48 o
  -3   4  20          8.87         11.37         3.55 o
  -2   4  20          4.88          5.86         1.54 o
  -1   4  20         14.27          9.22         2.26 o
   0   4  20          3.72          2.42         1.52 o
   1   4  20          0.24          2.29         1.64 o
   2   4  20          0.50          0.00         1.46 o
   3   4  20         29.79         29.29         4.81 o
   4   4  20         15.79         10.36         7.78 o
   5   4  20          0.02          0.00         1.49 o
 -17   0  21          7.10          0.48         2.22 o
 -15   0  21          8.49          3.82         9.83 o
 -13   0  21          1.26          0.00         1.91 o
 -11   0  21         51.99         53.74         6.17 o
  -9   0  21        126.88        122.56        13.10 o
  -7   0  21         43.97         40.66         5.11 o
  -5   0  21        293.85        288.93        13.38 o
  -3   0  21        278.70        284.06        10.62 o
  -1   0  21       1707.33       1652.69        24.14 o
   1   0  21          2.06          1.72         1.91 o
   3   0  21         55.87         58.23         4.90 o
   5   0  21          1.46          2.00         1.61 o
   7   0  21         54.60         57.44        10.01 o
   9   0  21          4.41          9.46         2.56 o
  11   0  21          8.72         21.57         6.28 o
  13   0  21          0.15          4.21         7.10 o
 -18   1  21         50.59         67.96         7.38 o
 -17   1  21          1.10          0.58         1.63 o
 -16   1  21          1.62          1.84         2.18 o
 -15   1  21         53.73         68.17         7.33 o
 -14   1  21          8.78          9.39         2.49 o
 -13   1  21         68.51         77.38         5.40 o
 -12   1  21         48.11         52.52         5.17 o
 -11   1  21        210.77        230.54        12.01 o
 -10   1  21          0.23          1.70         2.18 o
  -9   1  21         12.01         11.46         2.79 o
  -8   1  21          3.43          0.18         1.71 o
  -7   1  21          1.25          1.58         1.21 o
  -6   1  21         10.77          9.74         2.54 o
  -5   1  21          0.51          2.36         1.31 o
  -4   1  21        182.76        178.44         7.08 o
  -3   1  21         14.00         16.32         2.62 o
  -2   1  21         18.48         24.52         4.19 o
  -1   1  21         10.24          7.06         2.45 o
   0   1  21        156.21        151.86         5.25 o
   1   1  21          0.31          1.78         1.35 o
   2   1  21          0.45          1.59         1.00 o
   3   1  21         16.54         13.52         1.77 o
   4   1  21         41.37         48.50         3.32 o
   5   1  21          8.50          9.04         2.43 o
   6   1  21          2.91          4.13         1.59 o
   7   1  21          0.00          2.32         5.33 o
   8   1  21          7.70         13.50         2.03 o
   9   1  21          1.35          4.11         1.36 o
  10   1  21         99.77        112.31         7.00 o
  11   1  21          4.39         12.25         2.38 o
  12   1  21        128.86        147.32         9.77 o
 -16   2  21         23.99         37.59        10.65 o
 -15   2  21          3.03         10.69         2.88 o
 -14   2  21         48.48         49.47         5.75 o
 -13   2  21         35.64         42.31         7.31 o
 -12   2  21          9.44         13.74         3.08 o
 -11   2  21          0.30          0.00         1.05 o
 -10   2  21          3.49          5.50         1.68 o
  -9   2  21          4.19          1.63         1.48 o
  -8   2  21         16.00         18.20         3.21 o
  -7   2  21         19.71         19.24         3.26 o
  -6   2  21         22.94         32.07         3.44 o
  -5   2  21          0.10          1.60         1.48 o
  -4   2  21         17.70         19.79         2.82 o
  -3   2  21         50.60         47.24         4.83 o
  -2   2  21          2.13          2.46         1.45 o
  -1   2  21         69.72         75.95         5.84 o
   0   2  21          3.22          3.51         1.60 o
   1   2  21        154.33        144.47         6.51 o
   2   2  21         20.77         18.28         2.59 o
   3   2  21          7.52          5.60         1.84 o
   4   2  21          2.62          2.71         1.95 o
   5   2  21         27.68         23.06         4.60 o
   6   2  21          0.51          3.70         1.44 o
   7   2  21          1.22          2.06         1.38 o
   8   2  21          1.64          5.36         1.60 o
   9   2  21         20.63         18.67         3.02 o
  10   2  21          0.73          1.64         1.80 o
  11   2  21          0.19          1.96         1.53 o
 -14   3  21         15.29         16.76         2.61 o
 -13   3  21          6.66          6.12         1.62 o
 -12   3  21          5.54          9.22         1.94 o
 -11   3  21          1.01          3.39         1.35 o
 -10   3  21          0.32          3.38         2.13 o
  -9   3  21          5.48          2.26         2.38 o
  -8   3  21          4.87          1.65         1.68 o
  -7   3  21          0.16          0.69         1.16 o
  -6   3  21         11.96          8.92         2.59 o
  -5   3  21          9.74         16.64         2.57 o
  -4   3  21          6.08          6.32         2.32 o
  -3   3  21          5.16          4.74         1.80 o
  -2   3  21          5.25          4.12         1.47 o
  -1   3  21         19.08         15.11         2.33 o
   0   3  21          3.10          4.45         2.04 o
   1   3  21          7.30          3.88         2.50 o
   2   3  21          0.15          0.16         1.10 o
   3   3  21          6.39          4.35         2.38 o
   4   3  21          3.49          3.47         1.32 o
   5   3  21          0.25          1.91         1.26 o
   6   3  21          3.04          4.43         1.17 o
   7   3  21          7.81          6.50         2.59 o
   8   3  21          6.05          2.99         4.64 o
  -9   4  21         22.10         18.43         7.51 o
  -8   4  21          7.63          7.64         5.46 o
  -7   4  21          0.02          0.00         3.82 o
  -6   4  21          0.45          0.00         4.09 o
  -5   4  21          6.23          7.64         4.91 o
  -4   4  21          0.56          0.00         1.89 o
  -3   4  21          7.47          5.89         3.69 o
  -2   4  21          0.10          2.25         1.64 o
  -1   4  21          2.47          5.40         1.77 o
   0   4  21         15.92         14.76         8.60 o
   1   4  21          0.10          2.24         1.77 o
   2   4  21          1.34          2.17         1.77 o
   3   4  21          7.25         10.95         2.97 o
 -16   0  22         27.88         27.57         6.01 o
 -14   0  22         30.14         36.03         7.37 o
 -12   0  22        149.81        120.66        10.37 o
 -10   0  22          5.37          7.05         1.63 o
  -8   0  22          2.77          2.70         1.63 o
  -6   0  22        172.61        166.25         8.20 o
  -4   0  22        378.19        387.25        16.11 o
  -2   0  22         15.48         18.78         2.49 o
   0   0  22         57.31         59.19         4.16 o
   2   0  22         59.83         59.50         8.38 o
   4   0  22         11.95         11.55         3.05 o
   6   0  22         39.45         41.71         5.67 o
   8   0  22        159.58        167.30        11.76 o
  10   0  22         26.82         37.18         8.51 o
  12   0  22          8.93          4.13         2.29 o
 -17   1  22         30.24         33.08         5.02 o
 -16   1  22          0.29          0.00         1.63 o
 -15   1  22         14.96         13.50         3.94 o
 -14   1  22          8.47          6.27         2.71 o
 -13   1  22          6.64         12.86         3.53 o
 -12   1  22          3.38          5.06         2.10 o
 -11   1  22         17.14         28.23        11.47 o
 -10   1  22         16.58         13.26         2.99 o
  -9   1  22         44.37         43.42         5.48 o
  -8   1  22          8.49          2.58         2.55 o
  -7   1  22          5.99          4.38         1.60 o
  -6   1  22          3.49          1.44         1.77 o
  -5   1  22          4.67          1.80         1.24 o
  -4   1  22         26.91         31.55         3.70 o
  -3   1  22        168.54        194.48         7.49 o
  -2   1  22         86.51         89.64         5.04 o
  -1   1  22          7.62          9.90         2.39 o
   0   1  22          8.02          6.33         2.43 o
   1   1  22         36.50         28.73         3.33 o
   2   1  22         53.62         47.90         4.02 o
   4   1  22         22.27         27.30         2.77 o
   5   1  22         46.40         52.38         4.29 o
   6   1  22         17.87         18.71         2.75 o
   7   1  22        146.13        150.94         6.97 o
   8   1  22         19.24         13.83         4.26 o
   9   1  22         12.52         21.26         3.32 o
  10   1  22          4.49         10.33         3.23 o
  11   1  22         14.88         21.92         5.25 o
 -16   2  22         14.64         16.30         8.46 o
 -15   2  22          4.81         10.97         6.69 o
 -14   2  22          6.19          7.02         2.41 o
 -13   2  22          4.05          3.43         3.00 o
 -12   2  22         13.43         19.38         3.37 o
 -11   2  22          0.24          2.40         1.83 o
 -10   2  22         16.11         18.84         3.60 o
  -9   2  22          0.00          1.55         1.37 o
  -8   2  22          1.19          0.86         1.36 o
  -7   2  22          3.64          4.99         1.69 o
  -6   2  22         32.24         35.80         3.80 o
  -5   2  22         52.71         62.38         4.69 o
  -4   2  22         30.29         33.88         3.68 o
  -3   2  22          6.82          6.20         2.19 o
  -2   2  22         34.06         28.07         5.07 o
  -1   2  22          4.11          1.14         1.40 o
   0   2  22         89.80         93.74         6.22 o
   1   2  22         32.54         34.20         4.89 o
   2   2  22          0.01          0.98         1.24 o
   3   2  22          2.84          3.29         1.60 o
   4   2  22          1.33          1.97         1.78 o
   5   2  22          9.19         11.45         3.52 o
   6   2  22          2.01          8.02         1.50 o
   7   2  22          0.73          3.67         1.53 o
   8   2  22          5.21         10.20         1.61 o
  10   2  22         11.93         18.27         2.25 o
 -13   3  22          0.90          2.76         1.47 o
 -12   3  22          5.92          7.04         1.94 o
 -11   3  22          0.12          0.21         1.19 o
 -10   3  22          0.29          0.00         3.79 o
  -9   3  22          2.58          4.78         1.70 o
  -8   3  22          2.99          1.36         1.30 o
  -7   3  22          2.43          1.41         1.68 o
  -6   3  22          0.00          0.00         1.24 o
  -5   3  22          0.05          1.87         1.32 o
  -4   3  22          8.28         11.74         2.32 o
  -3   3  22          1.34          2.19         1.50 o
  -2   3  22         23.60         32.40         3.52 o
  -1   3  22         29.46         21.51         2.91 o
   0   3  22         43.65         40.53         3.48 o
   1   3  22          0.67          4.06         1.34 o
   2   3  22         10.52          8.44         1.72 o
   3   3  22          0.61          2.32         1.33 o
   4   3  22          7.02         13.13         3.66 o
   5   3  22         18.71         15.30         2.03 o
   6   3  22          1.23          0.96         0.93 o
   7   3  22         30.59         24.31         2.19 o
  -7   4  22          0.23          0.00         4.09 o
  -6   4  22          0.00          0.00         3.28 o
  -5   4  22          0.87          0.65         1.06 o
  -4   4  22          0.84          1.07         3.42 o
  -3   4  22          1.66          0.84         1.86 o
  -2   4  22          2.56          3.45         2.32 o
  -1   4  22          0.80          8.74         5.46 o
   0   4  22          4.29          4.37         2.05 o
   1   4  22          3.64          9.49         2.52 o
 -17   0  23          3.38         11.19         4.09 o
 -15   0  23          0.08          1.09         2.46 o
 -13   0  23         64.44         51.05         8.74 o
 -11   0  23          5.92          3.28         2.18 o
  -9   0  23         10.97          3.62         4.91 o
  -7   0  23          0.83          3.14         1.54 o
  -5   0  23          4.11          1.82         1.44 o
  -3   0  23        100.13         81.96         5.67 o
  -1   0  23         96.36         86.61         4.90 o
   1   0  23          0.20          3.81         2.09 o
   3   0  23         85.77         79.23         7.64 o
   5   0  23         81.33         78.03         7.54 o
   7   0  23         16.29         25.38         5.32 o
   9   0  23          4.11          6.60         7.37 o
  11   0  23         96.39         98.74        10.49 o
 -16   1  23         19.42         15.79         3.48 o
 -15   1  23         14.87         14.08         3.69 o
 -14   1  23          2.02          1.96         2.05 o
 -13   1  23          7.79          7.90         2.08 o
 -12   1  23          0.86          0.93         1.40 o
 -11   1  23          0.29          2.71         2.05 o
 -10   1  23         13.53         12.41         3.07 o
  -9   1  23          0.87          0.55         1.74 o
  -8   1  23         14.98          9.16         3.92 o
  -7   1  23         27.29         24.38         4.23 o
  -6   1  23          2.21          4.21         2.20 o
  -5   1  23         37.86         32.28         4.29 o
  -4   1  23          0.26          4.97         1.81 o
  -3   1  23        161.20        176.16         7.75 o
  -2   1  23          3.03          7.12         2.13 o
  -1   1  23          4.29          6.22         1.69 o
   0   1  23        103.13         97.63         5.75 o
   1   1  23          1.80          3.02         1.21 o
   2   1  23         37.84         40.78         3.49 o
   3   1  23          0.26          1.19         1.38 o
   4   1  23         20.01         19.12         2.28 o
   5   1  23          8.41         13.79         2.16 o
   6   1  23         17.72         17.89         4.22 o
   7   1  23         43.57         49.69         5.91 o
   8   1  23         10.95         10.95         3.47 o
   9   1  23          3.76         12.96         3.46 o
  10   1  23          1.65          7.19         3.15 o
 -15   2  23         13.71         23.79         5.60 o
 -14   2  23          1.89          2.59         2.12 o
 -13   2  23         41.78         45.00        14.88 o
 -12   2  23          5.91          7.91         3.14 o
 -11   2  23          9.13          8.46         3.82 o
 -10   2  23          0.37          4.91         2.21 o
  -9   2  23         25.45         22.97         3.24 o
  -8   2  23          0.45          1.30         1.43 o
  -7   2  23          0.03          2.86         1.37 o
  -6   2  23         11.75         12.15         3.11 o
  -5   2  23          5.57          7.98         1.96 o
  -4   2  23          0.59          0.31         1.21 o
  -3   2  23          2.35          5.39         2.01 o
  -2   2  23         15.56         15.24         3.98 o
  -1   2  23         19.22         15.98         2.82 o
   0   2  23          1.69          3.31         1.77 o
   1   2  23          6.40         13.69         2.22 o
   2   2  23          0.65          0.79         1.21 o
   3   2  23          2.48          4.73         1.60 o
   4   2  23          0.00          1.68         1.40 o
   5   2  23          5.86          6.68         2.70 o
   6   2  23          3.32          9.60         2.88 o
   7   2  23         10.01         13.18         2.72 o
   8   2  23          1.11          3.70         1.43 o
   9   2  23          1.40          4.27         1.50 o
 -12   3  23          1.83          3.25         1.42 o
 -11   3  23          0.33          2.54         1.20 o
 -10   3  23         14.89         13.88         4.26 o
  -9   3  23          1.42          1.54         1.92 o
  -8   3  23          0.76          1.93         1.44 o
  -7   3  23          0.52          0.71         1.27 o
  -6   3  23          0.78          4.13         1.72 o
  -5   3  23          0.12          1.61         1.33 o
  -4   3  23          1.20          4.67         2.19 o
  -3   3  23         21.12         24.83         3.38 o
  -2   3  23         15.44         17.15         4.56 o
  -1   3  23          8.66          7.23         1.81 o
   0   3  23         13.00         16.01         3.11 o
   1   3  23          6.09          5.83         1.69 o
   2   3  23          8.93          7.38         1.77 o
   4   3  23         43.05         42.10         3.16 o
   5   3  23          0.90          2.41         1.34 o
   6   3  23          4.17          6.28         4.64 o
 -16   0  24          1.15          3.28         3.00 o
 -14   0  24          1.86          0.00         2.18 o
 -12   0  24          0.90          2.73         2.46 o
 -10   0  24         27.54         37.77         5.02 o
  -8   0  24          0.45          1.31         1.51 o
  -6   0  24          0.68          3.12         1.91 o
  -4   0  24         95.37        103.94         7.56 o
  -2   0  24          0.47          0.00         1.91 o
   0   0  24          1.66          2.08         2.12 o
   2   0  24         34.33         43.52         4.46 o
   4   0  24         77.57         90.86        12.42 o
   6   0  24         30.11         23.74         5.08 o
   8   0  24         10.85         15.19         4.37 o
 -15   1  24          1.10          3.16         1.83 o
 -14   1  24          3.17          2.05         1.52 o
 -13   1  24          0.47          2.33         1.60 o
 -12   1  24          6.89         13.41         2.72 o
 -11   1  24         55.26         49.14         5.97 o
 -10   1  24          8.91         12.00         2.99 o
  -9   1  24         33.70         36.18         6.96 o
  -8   1  24          9.39          9.25         3.67 o
  -7   1  24          1.82          1.16         1.44 o
  -6   1  24         32.74         30.40         4.43 o
  -5   1  24         12.21         19.81         2.77 o
  -4   1  24         63.22         66.45         5.29 o
  -3   1  24         44.53         45.92         5.87 o
  -2   1  24          5.74         11.29         2.42 o
  -1   1  24         65.25         61.68         4.99 o
   0   1  24         18.25         13.90         2.49 o
   1   1  24          2.78          3.98         1.50 o
   2   1  24          3.34          4.03         2.82 o
   3   1  24          7.79          8.61         2.76 o
   4   1  24          0.32          0.99         1.40 o
   5   1  24          0.46          4.06         1.41 o
   6   1  24          1.75          4.90         1.33 o
   7   1  24          0.06          3.50         1.45 o
   8   1  24          3.98          4.58         2.66 o
   9   1  24         40.46         56.11         7.11 o
 -14   2  24         21.67         31.37         5.97 o
 -13   2  24          4.02          9.10         2.60 o
 -12   2  24          0.00          0.07         2.06 o
 -11   2  24          0.83          3.07         1.90 o
 -10   2  24         32.70         29.70         4.58 o
  -9   2  24          1.76          5.13         2.32 o
  -8   2  24         32.38         23.37         3.41 o
  -7   2  24         32.49         28.27         3.42 o
  -6   2  24         11.56          8.02         2.02 o
  -5   2  24         89.26         88.73         4.86 o
  -4   2  24          9.01          9.09         2.13 o
  -3   2  24          1.00          2.74         1.93 o
  -2   2  24         13.17         18.78         3.11 o
  -1   2  24          5.61          5.15         2.95 o
   0   2  24          0.42          1.69         2.39 o
   1   2  24          2.91          6.17         2.84 o
   2   2  24          3.44          4.01         1.74 o
   3   2  24          2.58          4.76         1.37 o
   4   2  24         10.03         12.54         3.08 o
   5   2  24          3.67          4.13         2.17 o
   6   2  24         15.79         17.23         4.70 o
   7   2  24          0.01          0.11         2.34 o
 -10   3  24          0.05          0.00         2.05 o
  -9   3  24          0.59          0.50         1.59 o
  -8   3  24          5.41          4.75         1.89 o
  -7   3  24          1.54          1.35         1.40 o
  -6   3  24         11.27          8.79         2.37 o
  -5   3  24         35.15         36.87         3.93 o
  -4   3  24         17.27         17.84         3.17 o
  -3   3  24          0.00          0.51         1.15 o
  -2   3  24          8.63          8.09         2.06 o
  -1   3  24          0.32          2.42         1.47 o
   0   3  24         18.91         18.18         3.05 o
   1   3  24         10.66          8.67         1.98 o
   2   3  24          0.03          2.95         1.75 o
   3   3  24         30.42         25.62         3.36 o
   4   3  24          1.90          2.76         1.37 o
 -15   0  25         31.99         45.86         8.19 o
 -13   0  25          2.33          2.73         3.28 o
 -11   0  25         14.54          9.83         3.00 o
  -9   0  25          7.12          2.68         2.87 o
  -7   0  25          0.01          0.00         1.64 o
  -5   0  25          8.22          8.19         2.73 o
  -3   0  25          3.54          9.28         2.46 o
  -1   0  25          6.29          4.91         2.73 o
   1   0  25         23.03         20.37         3.41 o
   3   0  25         25.76         24.24         3.21 o
   5   0  25          2.30          5.80         3.73 o
   7   0  25          6.66          8.20         2.16 o
 -14   1  25         10.36          5.58         1.79 o
 -13   1  25          1.79          2.99         2.38 o
 -12   1  25          4.74          5.40         2.01 o
 -11   1  25          1.74          3.97         5.46 o
 -10   1  25          7.25          3.63         2.02 o
  -9   1  25          0.26          2.61         1.71 o
  -8   1  25          2.92          3.51         2.86 o
  -7   1  25          1.39          2.69         2.87 o
  -6   1  25          4.97          9.03         2.41 o
  -5   1  25         89.25         90.17         7.51 o
  -4   1  25          1.33          3.65         1.69 o
  -3   1  25         64.30         74.77         4.90 o
  -2   1  25         44.22         41.71         4.55 o
  -1   1  25         34.51         32.05         3.82 o
   0   1  25          0.21          0.42         1.50 o
   1   1  25          2.11          3.32         1.35 o
   2   1  25          5.32          3.53         1.74 o
   3   1  25         35.10         30.95         4.49 o
   4   1  25         13.58         15.79         3.18 o
   5   1  25         18.50         18.07         2.73 o
   6   1  25          1.33          1.14         1.14 o
   7   1  25          0.12          3.43         2.05 o
   8   1  25         42.85         53.35         7.67 o
 -12   2  25          6.77          3.49         2.32 o
 -11   2  25          5.28          5.19         3.00 o
 -10   2  25          7.37          1.69         2.02 o
  -9   2  25         45.47         44.07         5.69 o
  -8   2  25          6.43          6.29         4.23 o
  -7   2  25          5.25          3.54         1.51 o
  -6   2  25          0.05          1.75         1.30 o
  -5   2  25          3.49          4.45         1.60 o
  -4   2  25         32.69         38.14         4.07 o
  -3   2  25          9.14         12.06         3.13 o
  -2   2  25         17.82         20.80         3.02 o
  -1   2  25         12.92         11.41         2.43 o
   0   2  25         45.16         58.43         6.82 o
   1   2  25          1.83          2.63         1.72 o
   2   2  25         10.57         14.11         2.55 o
   3   2  25         43.56         39.99         3.87 o
   4   2  25          1.43          0.73         1.35 o
   5   2  25          1.13          5.71         1.80 o
   6   2  25          0.06          2.66         2.00 o
  -8   3  25          5.26          7.17         1.89 o
  -7   3  25          1.73          1.46         1.69 o
  -6   3  25         20.29         22.22         4.80 o
  -5   3  25         13.60         13.59         3.68 o
  -4   3  25          6.92         11.32         2.11 o
  -3   3  25          4.14          3.63         1.88 o
  -2   3  25         14.83         19.46         3.46 o
  -1   3  25         15.59         15.95         2.39 o
   0   3  25          4.09          3.57         2.70 o
   1   3  25         20.77         27.44         6.66 o
 -12   0  26          4.25          4.37         2.46 o
 -10   0  26          0.66          1.23         1.54 o
  -8   0  26          1.52          0.55         1.54 o
  -6   0  26          0.02          0.55         1.91 o
  -4   0  26         23.05         20.20         4.64 o
  -2   0  26         70.48         63.33         7.10 o
   0   0  26          0.69          9.01         3.00 o
   2   0  26          0.17          1.31         1.77 o
   4   0  26         80.12         86.22         5.95 o
   6   0  26          3.57          1.36         1.74 o
 -13   1  26          0.85          0.96         1.42 o
 -12   1  26         21.10         15.53         4.70 o
 -11   1  26         16.92         14.61         2.99 o
 -10   1  26          7.47          5.98         2.02 o
  -9   1  26          7.49          9.66         2.36 o
  -8   1  26          4.80          1.87         2.82 o
  -7   1  26         15.61         23.22         4.00 o
  -6   1  26          5.99          7.37         2.22 o
  -5   1  26          1.40          0.97         1.71 o
  -4   1  26         11.50         15.83         4.37 o
  -3   1  26          1.19          2.58         3.69 o
  -2   1  26          0.09          2.38         1.72 o
  -1   1  26         64.98         78.18         4.97 o
   0   1  26         10.94          7.26         1.57 o
   1   1  26         10.02         11.28         2.35 o
   2   1  26          3.35          4.20         1.93 o
   3   1  26          0.42          2.37         1.53 o
   4   1  26          9.55          9.17         3.03 o
   5   1  26          2.11          4.94         1.58 o
   6   1  26          1.79          4.75         1.42 o
 -11   2  26          2.99          0.00         1.63 o
 -10   2  26          6.48          3.67         2.21 o
  -9   2  26          0.36          0.64         1.44 o
  -8   2  26          0.21          0.55         1.74 o
  -7   2  26          5.82          6.72         2.29 o
  -6   2  26          5.25          7.27         2.04 o
  -5   2  26         11.33          6.02         2.76 o
  -4   2  26          0.72          1.73         1.72 o
  -3   2  26         65.95         66.03         6.26 o
  -2   2  26         34.74         39.65         4.67 o
  -1   2  26          1.44          4.31         1.76 o
   0   2  26         14.07          9.84         3.31 o
   1   2  26          1.88          2.03         1.45 o
   2   2  26          9.65         11.32         2.14 o
   3   2  26          2.84          3.82         1.63 o
   4   2  26          2.42          2.99         1.32 o
  -9   0  27         23.80         17.47         3.82 o
  -7   0  27          6.34          4.91         2.18 o
  -5   0  27          6.83          9.83         3.00 o
  -3   0  27         56.85         50.23        16.11 o
  -1   0  27          2.59          0.00         2.18 o
   1   0  27          0.61          0.27         2.46 o
   5   0  27          3.33          5.19         3.28 o
 -11   1  27         11.56          8.87         3.14 o
 -10   1  27          3.06          3.29         2.60 o
  -9   1  27          0.07          0.82         1.74 o
  -8   1  27          0.13          0.91         2.35 o
  -7   1  27          6.08          3.66         4.23 o
  -6   1  27          7.73          9.17         2.29 o
  -5   1  27          4.36          1.46         1.71 o
  -4   1  27         12.33          6.81         8.60 o
  -3   1  27          3.69          2.08         1.91 o
  -2   1  27          8.09          9.15         1.93 o
  -1   1  27          0.91          3.29         1.48 o
   0   1  27          2.47          1.96         1.59 o
   1   1  27         14.36         17.32         3.12 o
   2   1  27         10.89         10.70         1.84 o
   3   1  27          9.32          9.95         1.86 o
   4   1  27          4.98          6.37         2.18 o
  -8   2  27          0.08          0.00         1.71 o
  -7   2  27          2.16          5.91         1.88 o
  -6   2  27          0.73          3.34         1.58 o
  -5   2  27          3.12          2.98         1.57 o
  -4   2  27          0.07          3.10         1.48 o
  -3   2  27          1.15          2.15         1.68 o
  -2   2  27         37.10         33.96         4.24 o
  -1   2  27          2.89          5.83         1.80 o
   0   2  27          0.22          2.48         1.56 o
   1   2  27         22.35         21.07         3.35 o
  -8   0  28         18.47         10.10         3.00 o
  -6   0  28          4.38          1.64         2.73 o
  -4   0  28          1.40          2.18         2.46 o
  -2   0  28         13.29         10.10         3.55 o
   0   0  28          2.12         12.28         3.00 o
   2   0  28         42.84         17.47         4.64 o
  -9   1  28          0.80          3.02         3.96 o
  -8   1  28          5.27          6.60         2.66 o
  -7   1  28          0.02          5.92         3.41 o
  -6   1  28          0.37          4.09         2.18 o
  -5   1  28         14.11         13.63         3.34 o
  -4   1  28          5.21          1.36         1.54 o
  -3   1  28         19.68         23.11         4.09 o
  -2   1  28          0.25          2.73         1.74 o
  -1   1  28          1.65          4.66         1.61 o
   0   1  28          2.81          7.78         2.51 o
   1   1  28         23.33         28.36         3.33 o
   2   1  28          4.07          4.84         1.68 o
  -7   0  29          1.28          0.00         2.73 o
  -5   0  29          3.64          1.64         1.91 o
  -3   0  29          1.67          4.64         2.46 o
  -1   0  29          2.71          4.91         2.46 o
                                                
